# Supplementary material for: Structure and mechanism of the broad spectrum CRISPR-associated ring nuclease Crn4
Source: Nat Commun. 2025 Dec 15;17:889. doi: 10.1038/s41467-025-67607-6 (PMC12830947; doi:10.1038/s41467-025-67607-6)
Supplement: Supplementary file 7 — Source Data [file 41467_2025_67607_MOESM7_ESM.xlsx]

## Sheet: Figure 2a
Time (min)	2'3'cAMP (mAU)		Time (min)	cA4 + AcrIII-1 (mAU)		Time (min)	cA3 (mAU)	cA3+Crn4a (mAU)		Time (min)	cA4 (mAU)	cA4 + Crn4a (mAU)		Time (min)	cA6 (mAU)	cA6 + Crn4a (mAU)
0	0.00092		0	-0.02181		0	-0.0173	-0.02028		0	0.04227	0.00498		0	-0.01867	-0.00286
0.006667	0.00106		0.006667	-0.02186		0.006667	-0.01725	-0.02044		0.006667	0.04213	0.00483		0.006667	-0.01838	-0.00304
0.013333	0.0024		0.013333	-0.02216		0.013333	-0.01673	-0.0216		0.013333	0.04085	0.00371		0.013333	-0.01542	-0.00457
0.02	0.00323		0.02	-0.02059		0.02	-0.01608	-0.02006		0.02	0.04022	0.00439		0.02	-0.01242	-0.00377
0.026667	0.00481		0.026667	-0.01876		0.026667	-0.01602	-0.0194		0.026667	0.03842	0.00428		0.026667	-0.01008	-0.00174
0.033333	0.00579		0.033333	-0.01846		0.033333	-0.01406	-0.01936		0.033333	0.03893	0.00474		0.033333	-0.00844	-0.00249
0.04	0.00621		0.04	-0.0192		0.04	-0.01199	-0.01864		0.04	0.04038	0.00492		0.04	-0.00828	-0.00144
0.046667	0.00572		0.046667	-0.02057		0.046667	-0.0133	-0.01944		0.046667	0.04107	0.00488		0.046667	-0.0087	-0.00239
0.053333	0.00655		0.053333	-0.01981		0.053333	-0.01383	-0.02061		0.053333	0.04114	0.00628		0.053333	-0.01088	-0.00286
0.06	0.00588		0.06	-0.01995		0.06	-0.01395	-0.0213		0.06	0.03987	0.00702		0.06	-0.0117	-0.00268
0.066667	0.00369		0.066667	-0.02111		0.066667	-0.0149	-0.02197		0.066667	0.03767	0.00708		0.066667	-0.01165	-0.0025
0.073333	0.00017		0.073333	-0.02347		0.073333	-0.016	-0.02086		0.073333	0.03592	0.00497		0.073333	-0.01003	-0.00347
0.08	-0.00167		0.08	-0.02483		0.08	-0.01687	-0.02108		0.08	0.0342	0.00383		0.08	-0.01075	-0.00513
0.086667	-0.00206		0.086667	-0.02479		0.086667	-0.01705	-0.02292		0.086667	0.03487	0.0031		0.086667	-0.01241	-0.00449
0.093333	-0.00337		0.093333	-0.02502		0.093333	-0.01747	-0.02331		0.093333	0.03291	0.00177		0.093333	-0.01444	-0.0063
0.1	-0.00414		0.1	-0.02514		0.1	-0.01782	-0.02407		0.1	0.03226	0.0014		0.1	-0.01502	-0.00712
0.106667	-0.00379		0.106667	-0.02605		0.106667	-0.01919	-0.02346		0.106667	0.03047	0.00166		0.106667	-0.01493	-0.00791
0.113333	-0.00446		0.113333	-0.02796		0.113333	-0.01983	-0.02449		0.113333	0.02844	-0.00045		0.113333	-0.01678	-0.00882
0.12	-0.00529		0.12	-0.02802		0.12	-0.01827	-0.02625		0.12	0.02494	-0.00145		0.12	-0.01739	-0.00891
0.126667	-0.00678		0.126667	-0.02857		0.126667	-0.01874	-0.02834		0.126667	0.02187	-0.00239		0.126667	-0.01933	-0.01153
0.133333	-0.00797		0.133333	-0.02842		0.133333	-0.01859	-0.02818		0.133333	0.02041	-0.00295		0.133333	-0.01972	-0.01275
0.14	-0.00691		0.14	-0.0279		0.14	-0.01945	-0.02869		0.14	0.01904	-0.00394		0.14	-0.01978	-0.01174
0.146667	-0.00753		0.146667	-0.02851		0.146667	-0.01957	-0.02986		0.146667	0.01895	-0.00397		0.146667	-0.01945	-0.01169
0.153333	-0.00761		0.153333	-0.02808		0.153333	-0.01908	-0.03049		0.153333	0.01837	-0.00349		0.153333	-0.01999	-0.01058
0.16	-0.00691		0.16	-0.02863		0.16	-0.01853	-0.02918		0.16	0.01836	-0.00327		0.16	-0.01919	-0.00922
0.166667	-0.00555		0.166667	-0.02795		0.166667	-0.02131	-0.02791		0.166667	0.01856	-0.00339		0.166667	-0.02041	-0.0097
0.173333	-0.00547		0.173333	-0.02969		0.173333	-0.02307	-0.02848		0.173333	0.01694	-0.00354		0.173333	-0.01935	-0.01101
0.18	-0.00634		0.18	-0.02979		0.18	-0.02241	-0.02774		0.18	0.01805	-0.00146		0.18	-0.01764	-0.00955
0.186667	-0.00697		0.186667	-0.02823		0.186667	-0.02133	-0.02607		0.186667	0.01942	0.00034		0.186667	-0.01741	-0.00888
0.193333	-0.00525		0.193333	-0.02746		0.193333	-0.02208	-0.02557		0.193333	0.01901	-0.00049		0.193333	-0.01775	-0.0095
0.2	-0.00573		0.2	-0.02857		0.2	-0.02195	-0.02606		0.2	0.01897	-0.00148		0.2	-0.01882	-0.00835
0.206667	-0.00663		0.206667	-0.02939		0.206667	-0.0217	-0.02719		0.206667	0.0183	-0.00263		0.206667	-0.01917	-0.00965
0.213333	-0.00899		0.213333	-0.02909		0.213333	-0.02185	-0.02824		0.213333	0.01749	-0.00068		0.213333	-0.01916	-0.00948
0.22	-0.01044		0.22	-0.03165		0.22	-0.02348	-0.02995		0.22	0.01616	-0.00115		0.22	-0.01947	-0.01043
0.226667	-0.01261		0.226667	-0.03307		0.226667	-0.02467	-0.02936		0.226667	0.01481	-0.00201		0.226667	-0.02113	-0.01063
0.233333	-0.01287		0.233333	-0.03418		0.233333	-0.02489	-0.02805		0.233333	0.01397	-0.00483		0.233333	-0.02342	-0.01174
0.24	-0.01251		0.24	-0.03517		0.24	-0.02652	-0.02911		0.24	0.01242	-0.00638		0.24	-0.02442	-0.01343
0.246667	-0.01254		0.246667	-0.03559		0.246667	-0.0274	-0.03172		0.246667	0.01218	-0.0071		0.246667	-0.02375	-0.01555
0.253333	-0.0124		0.253333	-0.03691		0.253333	-0.02712	-0.03274		0.253333	0.01052	-0.00808		0.253333	-0.02378	-0.01745
0.26	-0.01356		0.26	-0.03549		0.26	-0.02756	-0.03214		0.26	0.01009	-0.00778		0.26	-0.02398	-0.0179
0.266667	-0.01432		0.266667	-0.03591		0.266667	-0.02723	-0.03184		0.266667	0.01034	-0.00687		0.266667	-0.02314	-0.02065
0.273333	-0.01521		0.273333	-0.03629		0.273333	-0.02685	-0.03143		0.273333	0.00981	-0.00777		0.273333	-0.02295	-0.02074
0.28	-0.01518		0.28	-0.03417		0.28	-0.02742	-0.031		0.28	0.01034	-0.00824		0.28	-0.02219	-0.02001
0.286667	-0.01496		0.286667	-0.03351		0.286667	-0.02756	-0.02988		0.286667	0.01222	-0.00911		0.286667	-0.02305	-0.01721
0.293333	-0.01461		0.293333	-0.03309		0.293333	-0.02633	-0.02936		0.293333	0.01235	-0.0083		0.293333	-0.02386	-0.01706
0.3	-0.01413		0.3	-0.03348		0.3	-0.02577	-0.02882		0.3	0.01199	-0.00776		0.3	-0.02328	-0.01701
0.306667	-0.0138		0.306667	-0.03223		0.306667	-0.02499	-0.03001		0.306667	0.01108	-0.00572		0.306667	-0.02289	-0.01533
0.313333	-0.01325		0.313333	-0.03147		0.313333	-0.02515	-0.03052		0.313333	0.01027	-0.00458		0.313333	-0.02226	-0.01704
0.32	-0.01232		0.32	-0.0321		0.32	-0.02588	-0.03051		0.32	0.00954	-0.00528		0.32	-0.0228	-0.01557
0.326667	-0.01113		0.326667	-0.03079		0.326667	-0.02577	-0.02887		0.326667	0.01067	-0.00604		0.326667	-0.02283	-0.01512
0.333333	-0.012		0.333333	-0.03037		0.333333	-0.02531	-0.02766		0.333333	0.01233	-0.00572		0.333333	-0.02278	-0.01767
0.34	-0.01256		0.34	-0.02949		0.34	-0.02653	-0.02787		0.34	0.01186	-0.00546		0.34	-0.02441	-0.01734
0.346667	-0.01172		0.346667	-0.03054		0.346667	-0.02791	-0.02675		0.346667	0.01165	-0.00537		0.346667	-0.02438	-0.01798
0.353333	-0.01102		0.353333	-0.03166		0.353333	-0.02642	-0.02575		0.353333	0.01036	-0.00442		0.353333	-0.02298	-0.01748
0.36	-0.01069		0.36	-0.02938		0.36	-0.02415	-0.02462		0.36	0.01243	-0.00323		0.36	-0.02159	-0.01645
0.366667	-0.00928		0.366667	-0.02513		0.366667	-0.00821	-0.01814		0.366667	0.01668	-2e-05		0.366667	-0.01651	-0.01319
0.373333	-0.0068		0.373333	-0.01517		0.373333	0.06191	0.01384		0.373333	0.03271	0.0123		0.373333	0.00087	-0.0017
0.38	-0.00264		0.38	-0.00115		0.38	0.26281	0.10884		0.38	0.07865	0.04769		0.38	0.043	0.0272
0.386667	0.00548		0.386667	0.01877		0.386667	0.67411	0.31379		0.386667	0.18019	0.1214		0.386667	0.12565	0.08467
0.393333	0.01579		0.393333	0.04234		0.393333	1.32954	0.66847		0.393333	0.359	0.25085		0.393333	0.26409	0.17823
0.4	0.02817		0.4	0.06624		0.4	2.21471	1.1756		0.4	0.62456	0.4432		0.4	0.48427	0.3151
0.406667	0.04541		0.406667	0.08885		0.406667	3.30191	1.81794		0.406667	0.99323	0.7093		0.406667	0.84678	0.51458
0.413333	0.06811		0.413333	0.1062		0.413333	4.65126	2.61955		0.413333	1.5421	1.09105		0.413333	1.49096	0.83982
0.42	0.0936		0.42	0.11716		0.42	6.50389	3.69735		0.42	2.44319	1.69463		0.42	2.65998	1.41597
0.426667	0.11897		0.426667	0.11886		0.426667	9.15061	5.1939		0.426667	3.91203	2.65128		0.426667	4.60496	2.38813
0.433333	0.1365		0.433333	0.11208		0.433333	12.6075	7.11037		0.433333	6.01117	3.99046		0.433333	7.33772	3.77396
0.44	0.14508		0.44	0.09119		0.44	16.4204	9.19765		0.44	8.49681	5.55294		0.44	10.4856	5.38447
0.446667	0.14214		0.446667	0.0595		0.446667	19.827	11.0448		0.446667	10.8822	7.03619		0.446667	13.4092	6.89025
0.453333	0.13175		0.453333	0.0242		0.453333	22.1338	12.2829		0.453333	12.669	8.13707		0.453333	15.5119	7.98545
0.46	0.11579		0.46	-0.00458		0.46	23.0122	12.7374		0.46	13.5659	8.68409		0.46	16.4814	8.50987
0.466667	0.09814		0.466667	-0.02001		0.466667	22.5209	12.4449		0.466667	13.5553	8.66917		0.466667	16.3441	8.47042
0.473333	0.08299		0.473333	-0.02032		0.473333	20.9731	11.5768		0.473333	12.8121	8.20035		0.473333	15.3442	7.98585
0.48	0.07182		0.48	-0.00524		0.48	18.768	10.3511		0.48	11.5872	7.43158		0.48	13.8005	7.21257
0.486667	0.06436		0.486667	0.02274		0.486667	16.2692	8.96831		0.486667	10.1236	6.50935		0.486667	12.0042	6.29995
0.493333	0.05962		0.493333	0.05994		0.493333	13.7536	7.57752		0.493333	8.6128	5.55419		0.493333	10.1763	5.3639
0.5	0.05614		0.5	0.09885		0.5	11.4068	6.28232		0.5	7.18091	4.64476		0.5	8.46311	4.47896
0.506667	0.0528		0.506667	0.13288		0.506667	9.33236	5.13867		0.506667	5.90175	3.82774		0.506667	6.94363	3.68903
0.513333	0.04842		0.513333	0.15818		0.513333	7.56816	4.16871		0.513333	4.80719	3.12434		0.513333	5.65171	3.01373
0.52	0.04222		0.52	0.17179		0.52	6.11024	3.36643		0.52	3.89798	2.53934		0.52	4.58278	2.45331
0.526667	0.03371		0.526667	0.17628		0.526667	4.93267	2.71886		0.526667	3.16278	2.06398		0.526667	3.7172	1.99762
0.533333	0.02787		0.533333	0.17193		0.533333	3.99791	2.20364		0.533333	2.57695	1.68442		0.533333	3.02865	1.63291
0.54	0.02314		0.54	0.16188		0.54	3.26547	1.79923		0.54	2.11324	1.38458		0.54	2.48648	1.34462
0.546667	0.01852		0.546667	0.14854		0.546667	2.69391	1.48269		0.546667	1.75114	1.14986		0.546667	2.06402	1.11908
0.553333	0.01599		0.553333	0.13066		0.553333	2.24933	1.23608		0.553333	1.46779	0.9667		0.553333	1.73255	0.94285
0.56	0.01356		0.56	0.11571		0.56	1.90288	1.04238		0.56	1.24654	0.82315		0.56	1.4711	0.80445
0.566667	0.01473		0.566667	0.10321		0.566667	1.63022	0.88959		0.566667	1.0733	0.71106		0.566667	1.26424	0.69331
0.573333	0.022		0.573333	0.09018		0.573333	1.41422	0.77021		0.573333	0.93277	0.6214		0.573333	1.10066	0.60333
0.58	0.04756		0.58	0.07748		0.58	1.24062	0.67525		0.58	0.82232	0.55019		0.58	0.9686	0.5332
0.586667	0.12334		0.586667	0.06766		0.586667	1.0985	0.59636		0.586667	0.7308	0.4918		0.586667	0.86168	0.4768
0.593333	0.32169		0.593333	0.05828		0.593333	0.98452	0.5348		0.593333	0.65702	0.44522		0.593333	0.77304	0.42904
0.6	0.75273		0.6	0.05415		0.6	0.88749	0.48555		0.6	0.59299	0.40566		0.6	0.69823	0.39153
0.606667	1.50834		0.606667	0.04981		0.606667	0.80518	0.45559		0.606667	0.54016	0.37106		0.606667	0.63799	0.36441
0.613333	2.57683		0.613333	0.04937		0.613333	0.73403	0.45416		0.613333	0.49303	0.34106		0.613333	0.58987	0.34857
0.62	3.82125		0.62	0.05026		0.62	0.67056	0.48905		0.62	0.45252	0.31414		0.62	0.5543	0.34543
0.626667	5.01764		0.626667	0.0503		0.626667	0.61316	0.55978		0.626667	0.41325	0.29046		0.626667	0.53488	0.35755
0.633333	5.94552		0.633333	0.05074		0.633333	0.56088	0.64807		0.633333	0.37738	0.26935		0.633333	0.52884	0.38196
0.64	6.47109		0.64	0.04979		0.64	0.5116	0.72821		0.64	0.3474	0.24848		0.64	0.52532	0.40899
0.646667	6.56307		0.646667	0.04428		0.646667	0.46676	0.77682		0.646667	0.31957	0.23		0.646667	0.5194	0.42611
0.653333	6.2827		0.653333	0.03722		0.653333	0.42625	0.78172		0.653333	0.29349	0.2115		0.653333	0.50332	0.42659
0.66	5.73122		0.66	0.02957		0.66	0.38801	0.74411		0.66	0.26978	0.19271		0.66	0.47586	0.40746
0.666667	5.02581		0.666667	0.02382		0.666667	0.35382	0.67628		0.666667	0.24786	0.17586		0.666667	0.43792	0.37566
0.673333	4.26741		0.673333	0.01887		0.673333	0.32141	0.59265		0.673333	0.22632	0.15982		0.673333	0.39522	0.33451
0.68	3.53481		0.68	0.01273		0.68	0.29073	0.50663		0.68	0.20848	0.14546		0.68	0.34998	0.29212
0.686667	2.87393		0.686667	0.00756		0.686667	0.26419	0.42423		0.686667	0.19185	0.13194		0.686667	0.30917	0.2519
0.693333	2.30556		0.693333	0.00183		0.693333	0.23928	0.35141		0.693333	0.17562	0.11935		0.693333	0.27284	0.21535
0.7	1.83588		0.7	-0.00408		0.7	0.2163	0.28838		0.7	0.15976	0.10729		0.7	0.23982	0.18225
0.706667	1.4584		0.706667	-0.00828		0.706667	0.1958	0.23483		0.706667	0.14744	0.09855		0.706667	0.21106	0.15503
0.713333	1.15904		0.713333	-0.01045		0.713333	0.17831	0.19254		0.713333	0.13701	0.08865		0.713333	0.18548	0.13048
0.72	0.92655		0.72	-0.01395		0.72	0.16202	0.1599		0.72	0.12728	0.08094		0.72	0.1646	0.11268
0.726667	0.74693		0.726667	-0.01603		0.726667	0.14703	0.13313		0.726667	0.11862	0.0738		0.726667	0.1465	0.09886
0.733333	0.60935		0.733333	-0.01814		0.733333	0.13447	0.11001		0.733333	0.1116	0.06683		0.733333	0.1315	0.08893
0.74	0.50304		0.74	-0.02021		0.74	0.12222	0.09308		0.74	0.10429	0.06118		0.74	0.11619	0.07835
0.746667	0.42001		0.746667	-0.02192		0.746667	0.1121	0.07847		0.746667	0.09741	0.05623		0.746667	0.10609	0.06928
0.753333	0.35571		0.753333	-0.02398		0.753333	0.10437	0.06842		0.753333	0.09223	0.05295		0.753333	0.09742	0.06382
0.76	0.30655		0.76	-0.02417		0.76	0.09984	0.05955		0.76	0.08599	0.04837		0.76	0.08827	0.05842
0.766667	0.26699		0.766667	-0.02439		0.766667	0.09222	0.05105		0.766667	0.08258	0.04665		0.766667	0.08276	0.05255
0.773333	0.23535		0.773333	-0.02276		0.773333	0.08416	0.04491		0.773333	0.07991	0.04301		0.773333	0.07606	0.05105
0.78	0.21284		0.78	-0.01931		0.78	0.07816	0.03921		0.78	0.0757	0.04048		0.78	0.06969	0.05014
0.786667	0.19397		0.786667	-0.01662		0.786667	0.07511	0.03561		0.786667	0.07378	0.03909		0.786667	0.06554	0.04868
0.793333	0.18031		0.793333	-0.01209		0.793333	0.07401	0.03358		0.793333	0.07294	0.03974		0.793333	0.0622	0.04876
0.8	0.16794		0.8	-0.00689		0.8	0.07205	0.03187		0.8	0.07191	0.0407		0.8	0.06112	0.04786
0.806667	0.15692		0.806667	-0.00178		0.806667	0.07138	0.03139		0.806667	0.0728	0.04145		0.806667	0.06052	0.04871
0.813333	0.14585		0.813333	0.00179		0.813333	0.07111	0.03169		0.813333	0.07343	0.04283		0.813333	0.06109	0.05018
0.82	0.13529		0.82	0.00243		0.82	0.07082	0.03048		0.82	0.07323	0.04271		0.82	0.06144	0.0499
0.826667	0.12646		0.826667	0.00401		0.826667	0.06935	0.02802		0.826667	0.07173	0.04406		0.826667	0.06112	0.05039
0.833333	0.12004		0.833333	0.00242		0.833333	0.06555	0.02493		0.833333	0.07032	0.04367		0.833333	0.05926	0.04841
0.84	0.11516		0.84	-0.00058		0.84	0.06039	0.02087		0.84	0.06866	0.0418		0.84	0.05454	0.04496
0.846667	0.11654		0.846667	-0.00335		0.846667	0.05371	0.01719		0.846667	0.06562	0.04004		0.846667	0.04811	0.03961
0.853333	0.13495		0.853333	-0.00632		0.853333	0.04764	0.01299		0.853333	0.06201	0.03624		0.853333	0.04409	0.03527
0.86	0.19923		0.86	-0.01112		0.86	0.04293	0.00721		0.86	0.05813	0.02927		0.86	0.03791	0.03152
0.866667	0.33594		0.866667	-0.01343		0.866667	0.03928	0.0049		0.866667	0.05386	0.02493		0.866667	0.03356	0.02708
0.873333	0.54093		0.873333	-0.01548		0.873333	0.03504	0.00258		0.873333	0.04976	0.0215		0.873333	0.02891	0.02324
0.88	0.77389		0.88	-0.0151		0.88	0.03273	0.00145		0.88	0.04585	0.01932		0.88	0.02455	0.02101
0.886667	0.96692		0.886667	-0.01512		0.886667	0.03194	0.00073		0.886667	0.04385	0.01824		0.886667	0.02178	0.01861
0.893333	1.06218		0.893333	-0.01512		0.893333	0.03067	0.00076		0.893333	0.04184	0.01814		0.893333	0.02034	0.01817
0.9	1.05192		0.9	-0.01605		0.9	0.02799	0.00027		0.9	0.03919	0.01854		0.9	0.01839	0.01786
0.906667	0.96305		0.906667	-0.01589		0.906667	0.02573	-0.00156		0.906667	0.03827	0.01831		0.906667	0.01666	0.01766
0.913333	0.84122		0.913333	-0.0169		0.913333	0.02371	-0.00025		0.913333	0.03648	0.01612		0.913333	0.01726	0.01678
0.92	0.71243		0.92	-0.01644		0.92	0.0235	-0.00011		0.92	0.03636	0.01589		0.92	0.01843	0.01709
0.926667	0.59976		0.926667	-0.0148		0.926667	0.02183	0.0008		0.926667	0.03335	0.01364		0.926667	0.02007	0.01866
0.933333	0.50609		0.933333	-0.01662		0.933333	0.01969	0.00377		0.933333	0.03362	0.01341		0.933333	0.02585	0.02224
0.94	0.43078		0.94	-0.01834		0.94	0.01553	0.00846		0.94	0.0329	0.01237		0.94	0.03521	0.02847
0.946667	0.37331		0.946667	-0.0212		0.946667	0.01252	0.01001		0.946667	0.0315	0.00913		0.946667	0.04497	0.03598
0.953333	0.33114		0.953333	-0.02328		0.953333	0.00918	0.01082		0.953333	0.02976	0.00737		0.953333	0.05398	0.04648
0.96	0.29858		0.96	-0.02574		0.96	0.0064	0.01219		0.96	0.02863	0.00702		0.96	0.06191	0.05844
0.966667	0.2751		0.966667	-0.02866		0.966667	0.00329	0.01031		0.966667	0.02615	0.00506		0.966667	0.06557	0.06716
0.973333	0.25586		0.973333	-0.02958		0.973333	0.00113	0.0078		0.973333	0.02243	0.00337		0.973333	0.06712	0.07321
0.98	0.23749		0.98	-0.03135		0.98	-0.00099	0.00367		0.98	0.0202	0.00245		0.98	0.06196	0.0743
0.986667	0.22161		0.986667	-0.03205		0.986667	-0.00266	-0.00097		0.986667	0.01978	0.0025		0.986667	0.05407	0.07307
0.993333	0.20722		0.993333	-0.0316		0.993333	-0.00332	-0.00461		0.993333	0.02112	0.00146		0.993333	0.04756	0.06751
1	0.191		1	-0.03073		1	-0.00288	-0.00862		1	0.02117	0.00042		1	0.03981	0.05976
1.00667	0.17483		1.00667	-0.03262		1.00667	-0.00478	-0.01001		1.00667	0.01945	-5e-05		1.00667	0.03319	0.05103
1.01333	0.1585		1.01333	-0.03376		1.01333	-0.00591	-0.01275		1.01333	0.01787	0.00035		1.01333	0.02567	0.04338
1.02	0.14383		1.02	-0.03353		1.02	-0.00648	-0.01635		1.02	0.01861	0.0002		1.02	0.01998	0.03693
1.02667	0.12871		1.02667	-0.03171		1.02667	-0.00699	-0.01771		1.02667	0.01992	-0.0005		1.02667	0.0149	0.03081
1.03333	0.11505		1.03333	-0.03272		1.03333	-0.00748	-0.01902		1.03333	0.01934	-0.00128		1.03333	0.00977	0.02479
1.04	0.10064		1.04	-0.03164		1.04	-0.00828	-0.02186		1.04	0.01782	-0.00257		1.04	0.00482	0.0181
1.04667	0.08918		1.04667	-0.033		1.04667	-0.00895	-0.02543		1.04667	0.01644	-0.00415		1.04667	0.00119	0.01366
1.05333	0.07974		1.05333	-0.03298		1.05333	-0.00779	-0.02661		1.05333	0.01589	-0.00483		1.05333	-0.00178	0.01063
1.06	0.07228		1.06	-0.03287		1.06	-0.00737	-0.02771		1.06	0.01721	-0.00586		1.06	-0.00275	0.00782
1.06667	0.06513		1.06667	-0.03328		1.06667	-0.0078	-0.02788		1.06667	0.01754	-0.00674		1.06667	-0.00329	0.00678
1.07333	0.0584		1.07333	-0.03337		1.07333	-0.00793	-0.0303		1.07333	0.0189	-0.00647		1.07333	-0.00405	0.00546
1.08	0.05333		1.08	-0.03286		1.08	-0.00885	-0.03065		1.08	0.02025	-0.00365		1.08	-0.00445	0.00368
1.08667	0.04832		1.08667	-0.03115		1.08667	-0.00847	-0.02931		1.08667	0.0215	-0.00311		1.08667	-0.00538	0.00276
1.09333	0.04469		1.09333	-0.03342		1.09333	-0.00809	-0.03008		1.09333	0.02201	-0.00317		1.09333	-0.00618	0.00217
1.1	0.04202		1.1	-0.03429		1.1	-0.0085	-0.02976		1.1	0.02163	-0.00298		1.1	-0.00501	0.0005
1.10667	0.0392		1.10667	-0.03286		1.10667	-0.00728	-0.03025		1.10667	0.0231	-0.00215		1.10667	-0.00536	-0.00059
1.11333	0.03575		1.11333	-0.03217		1.11333	-0.00503	-0.03145		1.11333	0.02262	-0.00084		1.11333	-0.00697	-0.00101
1.12	0.03285		1.12	-0.03206		1.12	-0.00259	-0.03082		1.12	0.02225	0.00023		1.12	-0.00616	-0.00026
1.12667	0.03026		1.12667	-0.0317		1.12667	0.00051	-0.03169		1.12667	0.02334	0.00056		1.12667	-0.0066	0.00062
1.13333	0.02657		1.13333	-0.03196		1.13333	0.00606	-0.03158		1.13333	0.02408	0.00113		1.13333	-0.00617	0.00111
1.14	0.02229		1.14	-0.03172		1.14	0.01346	-0.03264		1.14	0.02477	0.00151		1.14	-0.00564	0.00044
1.14667	0.01988		1.14667	-0.0316		1.14667	0.01942	-0.03103		1.14667	0.02487	0.00152		1.14667	-0.0038	0.00126
1.15333	0.01887		1.15333	-0.03115		1.15333	0.02687	-0.03036		1.15333	0.02474	0.00345		1.15333	-0.00197	0.00185
1.16	0.01725		1.16	-0.03019		1.16	0.03235	-0.03073		1.16	0.02542	0.00482		1.16	0.00071	0.00381
1.16667	0.01492		1.16667	-0.02974		1.16667	0.03822	-0.03235		1.16667	0.02642	0.00541		1.16667	0.00449	0.00719
1.17333	0.01377		1.17333	-0.03083		1.17333	0.04142	-0.03218		1.17333	0.0275	0.00695		1.17333	0.0078	0.01094
1.18	0.01203		1.18	-0.03257		1.18	0.04409	-0.0329		1.18	0.02694	0.00901		1.18	0.01001	0.01508
1.18667	0.00964		1.18667	-0.03099		1.18667	0.04289	-0.03386		1.18667	0.02924	0.01004		1.18667	0.01179	0.01808
1.19333	0.00843		1.19333	-0.02894		1.19333	0.03917	-0.03397		1.19333	0.03011	0.01053		1.19333	0.01271	0.0194
1.2	0.00752		1.2	-0.02876		1.2	0.03493	-0.03286		1.2	0.0292	0.01128		1.2	0.01235	0.02192
1.20667	0.00631		1.20667	-0.02894		1.20667	0.02959	-0.0327		1.20667	0.02824	0.011		1.20667	0.01285	0.02219
1.21333	0.00467		1.21333	-0.02967		1.21333	0.02308	-0.03542		1.21333	0.02809	0.00896		1.21333	0.01007	0.02171
1.22	0.00279		1.22	-0.03115		1.22	0.01717	-0.03602		1.22	0.02804	0.00626		1.22	0.00689	0.02131
1.22667	0.00114		1.22667	-0.03266		1.22667	0.01307	-0.03799		1.22667	0.02632	0.00432		1.22667	0.00438	0.01879
1.23333	-0.00052		1.23333	-0.03395		1.23333	0.00729	-0.03853		1.23333	0.02435	0.00489		1.23333	0.00113	0.01501
1.24	-0.00327		1.24	-0.03489		1.24	0.00318	-0.03892		1.24	0.02268	0.00478		1.24	-0.00312	0.01032
1.24667	-0.0039		1.24667	-0.03698		1.24667	-0.00049	-0.03775		1.24667	0.02041	0.00246		1.24667	-0.00585	0.00569
1.25333	-0.00428		1.25333	-0.03654		1.25333	-0.00556	-0.03847		1.25333	0.0176	0.00059		1.25333	-0.00901	0.00328
1.26	-0.0052		1.26	-0.03538		1.26	-0.00814	-0.03932		1.26	0.01751	-0.00088		1.26	-0.0114	0.00177
1.26667	-0.00695		1.26667	-0.0359		1.26667	-0.01152	-0.03944		1.26667	0.0161	-0.00323		1.26667	-0.01289	0.00118
1.27333	-0.00855		1.27333	-0.03653		1.27333	-0.01369	-0.04203		1.27333	0.01458	-0.00429		1.27333	-0.01438	-0.00086
1.28	-0.01098		1.28	-0.03926		1.28	-0.01595	-0.04391		1.28	0.01245	-0.00521		1.28	-0.01695	-0.00302
1.28667	-0.01266		1.28667	-0.04028		1.28667	-0.01623	-0.04216		1.28667	0.01059	-0.0049		1.28667	-0.0182	-0.00438
1.29333	-0.01365		1.29333	-0.0392		1.29333	-0.01697	-0.04173		1.29333	0.00972	-0.00459		1.29333	-0.01847	-0.00564
1.3	-0.0138		1.3	-0.0402		1.3	-0.01907	-0.04218		1.3	0.00942	-0.00591		1.3	-0.01803	-0.00672
1.30667	-0.01313		1.30667	-0.04024		1.30667	-0.02206	-0.04321		1.30667	0.00974	-0.00728		1.30667	-0.01908	-0.00806
1.31333	-0.01421		1.31333	-0.04188		1.31333	-0.0221	-0.04495		1.31333	0.00891	-0.00734		1.31333	-0.02031	-0.00908
1.32	-0.01638		1.32	-0.04155		1.32	-0.02345	-0.04657		1.32	0.00857	-0.00712		1.32	-0.02373	-0.01042
1.32667	-0.01649		1.32667	-0.04263		1.32667	-0.02447	-0.04587		1.32667	0.00831	-0.00626		1.32667	-0.02608	-0.01064
1.33333	-0.01708		1.33333	-0.04353		1.33333	-0.02459	-0.04675		1.33333	0.00718	-0.00662		1.33333	-0.02653	-0.01121
1.34	-0.01917		1.34	-0.04427		1.34	-0.02582	-0.0465		1.34	0.0059	-0.00735		1.34	-0.02607	-0.0125
1.34667	-0.02073		1.34667	-0.0452		1.34667	-0.02698	-0.04553		1.34667	0.00598	-0.00811		1.34667	-0.02608	-0.012
1.35333	-0.02217		1.35333	-0.04592		1.35333	-0.02768	-0.04541		1.35333	0.00572	-0.00874		1.35333	-0.02599	-0.01026
1.36	-0.02103		1.36	-0.04749		1.36	-0.02683	-0.04743		1.36	0.00658	-0.00891		1.36	-0.0281	-0.00939
1.36667	-0.0209		1.36667	-0.04766		1.36667	-0.02613	-0.04953		1.36667	0.00602	-0.00876		1.36667	-0.02952	-0.00842
1.37333	-0.02094		1.37333	-0.04565		1.37333	-0.02594	-0.04956		1.37333	0.00621	-0.00907		1.37333	-0.0288	-0.00657
1.38	-0.02015		1.38	-0.045		1.38	-0.02748	-0.04926		1.38	0.00532	-0.00898		1.38	-0.02947	-0.00555
1.38667	-0.02154		1.38667	-0.04555		1.38667	-0.02818	-0.05058		1.38667	0.00547	-0.00841		1.38667	-0.03013	-0.00261
1.39333	-0.02314		1.39333	-0.04503		1.39333	-0.02945	-0.05067		1.39333	0.00796	-0.00751		1.39333	-0.03	-0.00203
1.4	-0.0235		1.4	-0.04433		1.4	-0.03047	-0.05029		1.4	0.00714	-0.00805		1.4	-0.02849	-0.00386
1.40667	-0.02338		1.40667	-0.04496		1.40667	-0.03084	-0.05014		1.40667	0.00755	-0.00741		1.40667	-0.0289	-0.0022
1.41333	-0.02379		1.41333	-0.04531		1.41333	-0.03103	-0.0497		1.41333	0.00663	-0.00724		1.41333	-0.02922	-0.0019
1.42	-0.02419		1.42	-0.047		1.42	-0.03229	-0.04975		1.42	0.00501	-0.00759		1.42	-0.02903	-0.00141
1.42667	-0.02343		1.42667	-0.04645		1.42667	-0.03235	-0.04968		1.42667	0.00292	-0.00773		1.42667	-0.02882	-0.00229
1.43333	-0.02329		1.43333	-0.04744		1.43333	-0.03315	-0.04941		1.43333	0.00254	-0.00761		1.43333	-0.0282	-0.00298
1.44	-0.02227		1.44	-0.04843		1.44	-0.03375	-0.05064		1.44	0.00083	-0.00695		1.44	-0.02955	-0.00374
1.44667	-0.02156		1.44667	-0.04874		1.44667	-0.0336	-0.05021		1.44667	0.00118	-0.00727		1.44667	-0.03094	-0.00486
1.45333	-0.02051		1.45333	-0.04708		1.45333	-0.03336	-0.05027		1.45333	0.00239	-0.00694		1.45333	-0.03002	-0.00737
1.46	-0.02034		1.46	-0.0461		1.46	-0.03277	-0.05208		1.46	0.00202	-0.00764		1.46	-0.02959	-0.01049
1.46667	-0.01942		1.46667	-0.04702		1.46667	-0.03238	-0.05287		1.46667	0.00296	-0.00747		1.46667	-0.03035	-0.01225
1.47333	-0.01648		1.47333	-0.04781		1.47333	-0.03334	-0.05206		1.47333	0.00503	-0.00921		1.47333	-0.03224	-0.01378
1.48	-0.01124		1.48	-0.0483		1.48	-0.03276	-0.05046		1.48	0.00414	-0.00986		1.48	-0.03281	-0.01614
1.48667	-0.00387		1.48667	-0.04943		1.48667	-0.0325	-0.05071		1.48667	0.00288	-0.00813		1.48667	-0.03294	-0.01827
1.49333	0.0078		1.49333	-0.05002		1.49333	-0.03367	-0.0505		1.49333	0.00388	-0.00745		1.49333	-0.03378	-0.01794
1.5	0.02472		1.5	-0.04984		1.5	-0.03456	-0.04866		1.5	0.00255	-0.00918		1.5	-0.03432	-0.01827
1.50667	0.04884		1.50667	-0.05083		1.50667	-0.03395	-0.04578		1.50667	0.00199	-0.01077		1.50667	-0.0343	-0.01976
1.51333	0.0813		1.51333	-0.05125		1.51333	-0.03321	-0.04364		1.51333	0.00144	-0.00985		1.51333	-0.03406	-0.01994
1.52	0.12712		1.52	-0.05194		1.52	-0.03441	-0.03858		1.52	0.0006	-0.0111		1.52	-0.03432	-0.01765
1.52667	0.18996		1.52667	-0.0529		1.52667	-0.03493	-0.02999		1.52667	0.00094	-0.01114		1.52667	-0.03419	-0.01489
1.53333	0.27473		1.53333	-0.05284		1.53333	-0.03562	-0.0199		1.53333	0.0011	-0.01067		1.53333	-0.03519	-0.01102
1.54	0.38683		1.54	-0.05283		1.54	-0.03498	-0.00435		1.54	-0.00017	-0.00888		1.54	-0.03515	-0.00719
1.54667	0.53298		1.54667	-0.05204		1.54667	-0.03416	0.0181		1.54667	-0.00039	-0.00751		1.54667	-0.03471	-0.00118
1.55333	0.72392		1.55333	-0.05059		1.55333	-0.03341	0.04626		1.55333	0.00054	-0.00498		1.55333	-0.03316	0.00705
1.56	0.96978		1.56	-0.04992		1.56	-0.03432	0.08757		1.56	0.00041	-0.00104		1.56	-0.03349	0.02028
1.56667	1.28668		1.56667	-0.04841		1.56667	-0.03546	0.14366		1.56667	0.00023	0.00247		1.56667	-0.03403	0.03865
1.57333	1.68971		1.57333	-0.04783		1.57333	-0.03473	0.21677		1.57333	-0.00026	0.0051		1.57333	-0.03463	0.05876
1.58	2.20909		1.58	-0.0463		1.58	-0.03708	0.31444		1.58	-0.00015	0.00848		1.58	-0.03455	0.08563
1.58667	2.88413		1.58667	-0.04463		1.58667	-0.03832	0.44411		1.58667	-0.00069	0.01405		1.58667	-0.03475	0.12228
1.59333	3.77658		1.59333	-0.04192		1.59333	-0.03718	0.60831		1.59333	-0.00295	0.02178		1.59333	-0.0333	0.1691
1.6	4.97638		1.6	-0.0409		1.6	-0.03646	0.8178		1.6	-0.00163	0.02814		1.6	-0.03088	0.22647
1.60667	6.60513		1.60667	-0.03673		1.60667	-0.03749	1.08132		1.60667	-0.00238	0.03801		1.60667	-0.02906	0.29713
1.61333	8.82662		1.61333	-0.03262		1.61333	-0.03736	1.41242		1.61333	-0.00259	0.04961		1.61333	-0.02578	0.38378
1.62	11.8279		1.62	-0.02753		1.62	-0.03751	1.83139		1.62	-0.00187	0.06455		1.62	-0.02269	0.48986
1.62667	15.7781		1.62667	-0.02076		1.62667	-0.03655	2.37344		1.62667	-0.0004	0.08031		1.62667	-0.01907	0.61979
1.63333	20.7792		1.63333	-0.00962		1.63333	-0.03613	3.10545		1.63333	0.00102	0.10307		1.63333	-0.01447	0.77862
1.64	26.8057		1.64	0.00213		1.64	-0.03537	4.1377		1.64	0.00158	0.12835		1.64	-0.01042	0.97559
1.64667	33.6618		1.64667	0.02068		1.64667	-0.03366	5.63528		1.64667	0.00358	0.1588		1.64667	-0.00481	1.22835
1.65333	40.981		1.65333	0.04519		1.65333	-0.03031	7.79711		1.65333	0.00614	0.20063		1.65333	0.00415	1.56958
1.66	48.2635		1.66	0.07883		1.66	-0.02738	10.8014		1.66	0.00954	0.25759		1.66	0.0143	2.04448
1.66667	54.9527		1.66667	0.12047		1.66667	-0.02364	14.7266		1.66667	0.01285	0.33573		1.66667	0.03036	2.71412
1.67333	60.5233		1.67333	0.16958		1.67333	-0.02114	19.4745		1.67333	0.01758	0.44483		1.67333	0.05322	3.63978
1.68	64.5546		1.68	0.22147		1.68	-0.01566	24.7541		1.68	0.02446	0.58411		1.68	0.08364	4.8679
1.68667	66.785		1.68667	0.27528		1.68667	-0.00669	30.1069		1.68667	0.03147	0.75262		1.68667	0.12298	6.40803
1.69333	67.1364		1.69333	0.32547		1.69333	0.00623	34.9909		1.69333	0.03931	0.94642		1.69333	0.16767	8.20593
1.7	65.6968		1.7	0.36684		1.7	0.01861	38.8828		1.7	0.04956	1.14975		1.7	0.21861	10.1465
1.70667	62.6921		1.70667	0.3959		1.70667	0.03393	41.388		1.70667	0.06251	1.33972		1.70667	0.27346	12.0619
1.71333	58.4427		1.71333	0.4097		1.71333	0.04993	42.3139		1.71333	0.07754	1.50216		1.71333	0.32589	13.7551
1.72	53.3147		1.72	0.41048		1.72	0.0653	41.677		1.72	0.09046	1.61906		1.72	0.37257	15.0425
1.72667	47.6777		1.72667	0.39931		1.72667	0.08189	39.6746		1.72667	0.10305	1.67792		1.72667	0.40897	15.7879
1.73333	41.8655		1.73333	0.37731		1.73333	0.09656	36.619		1.73333	0.11325	1.6748		1.73333	0.43065	15.9293
1.74	36.1694		1.74	0.34535		1.74	0.10618	32.8778		1.74	0.11891	1.6155		1.74	0.43846	15.4865
1.74667	30.8129		1.74667	0.30812		1.74667	0.11056	28.8099		1.74667	0.12259	1.50748		1.74667	0.4317	14.5409
1.75333	25.9458		1.75333	0.26967		1.75333	0.11033	24.7174		1.75333	0.12236	1.36406		1.75333	0.41019	13.2271
1.76	21.6513		1.76	0.23236		1.76	0.10784	20.8272		1.76	0.11986	1.20255		1.76	0.38139	11.6951
1.76667	17.9582		1.76667	0.19445		1.76667	0.10123	17.2998		1.76667	0.11467	1.03721		1.76667	0.34559	10.0884
1.77333	14.8504		1.77333	0.15885		1.77333	0.09259	14.2189		1.77333	0.10607	0.87891		1.77333	0.30646	8.52355
1.78	12.2823		1.78	0.12872		1.78	0.08247	11.609		1.78	0.09625	0.73333		1.78	0.26433	7.0802
1.78667	10.1931		1.78667	0.10115		1.78667	0.07113	9.45628		1.78667	0.08502	0.60699		1.78667	0.22288	5.80932
1.79333	8.51001		1.79333	0.07703		1.79333	0.05656	7.71837		1.79333	0.07278	0.49855		1.79333	0.18614	4.72924
1.8	7.1611		1.8	0.05566		1.8	0.04264	6.3375		1.8	0.06239	0.40877		1.8	0.15091	3.83382
1.80667	6.08096		1.80667	0.04033		1.80667	0.03228	5.25476		1.80667	0.05245	0.33783		1.80667	0.11978	3.11055
1.81333	5.21647		1.81333	0.0255		1.81333	0.02062	4.41144		1.81333	0.04257	0.27958		1.81333	0.09472	2.53698
1.82	4.51854		1.82	0.01349		1.82	0.01305	3.75905		1.82	0.03405	0.23442		1.82	0.07165	2.08808
1.82667	3.94932		1.82667	0.00378		1.82667	0.00468	3.25747		1.82667	0.02745	0.19914		1.82667	0.05445	1.74018
1.83333	3.47821		1.83333	-0.0043		1.83333	-0.00091	2.86767		1.83333	0.02085	0.17171		1.83333	0.03863	1.4712
1.84	3.08598		1.84	-0.01019		1.84	-0.00798	2.56207		1.84	0.01607	0.15154		1.84	0.02607	1.26443
1.84667	2.75371		1.84667	-0.01599		1.84667	-0.01583	2.31845		1.84667	0.01125	0.13269		1.84667	0.01547	1.10446
1.85333	2.46591		1.85333	-0.02219		1.85333	-0.02006	2.12092		1.85333	0.00659	0.11531		1.85333	0.00586	0.97832
1.86	2.21555		1.86	-0.02708		1.86	-0.02348	1.95806		1.86	0.00407	0.10356		1.86	0.00037	0.88022
1.86667	1.99583		1.86667	-0.03016		1.86667	-0.02909	1.82061		1.86667	0.00281	0.09265		1.86667	-0.00482	0.79888
1.87333	1.80054		1.87333	-0.03392		1.87333	-0.03219	1.69946		1.87333	0.00216	0.08478		1.87333	-0.00949	0.73421
1.88	1.62779		1.88	-0.03659		1.88	-0.03274	1.59214		1.88	0.0005	0.07776		1.88	-0.01237	0.67988
1.88667	1.47159		1.88667	-0.03862		1.88667	-0.03346	1.49521		1.88667	-0.00125	0.06897		1.88667	-0.01509	0.63261
1.89333	1.33151		1.89333	-0.03906		1.89333	-0.0359	1.40755		1.89333	-0.00315	0.0614		1.89333	-0.01849	0.58907
1.9	1.20456		1.9	-0.03928		1.9	-0.03809	1.32265		1.9	-0.00562	0.05783		1.9	-0.02179	0.55282
1.90667	1.08846		1.90667	-0.03834		1.90667	-0.03954	1.23943		1.90667	-0.00688	0.05061		1.90667	-0.02394	0.51784
1.91333	0.9853		1.91333	-0.03754		1.91333	-0.04005	1.15537		1.91333	-0.00744	0.04439		1.91333	-0.02624	0.48479
1.92	0.89074		1.92	-0.03565		1.92	-0.04074	1.07431		1.92	-0.00835	0.03965		1.92	-0.02732	0.45481
1.92667	0.80474		1.92667	-0.0314		1.92667	-0.04	0.99257		1.92667	-0.00889	0.03541		1.92667	-0.02833	0.42585
1.93333	0.72841		1.93333	-0.02511		1.93333	-0.04196	0.91049		1.93333	-0.00999	0.02882		1.93333	-0.03057	0.39644
1.94	0.65892		1.94	-0.01913		1.94	-0.04341	0.82763		1.94	-0.01014	0.02431		1.94	-0.03191	0.36733
1.94667	0.5963		1.94667	-0.01327		1.94667	-0.04297	0.74385		1.94667	-0.01126	0.02212		1.94667	-0.03467	0.33908
1.95333	0.53843		1.95333	-0.00385		1.95333	-0.04379	0.66192		1.95333	-0.01195	0.01727		1.95333	-0.03602	0.30861
1.96	0.48519		1.96	0.00733		1.96	-0.04559	0.58481		1.96	-0.01187	0.013		1.96	-0.03849	0.27896
1.96667	0.43733		1.96667	0.02152		1.96667	-0.04593	0.51288		1.96667	-0.01206	0.00933		1.96667	-0.04056	0.24868
1.97333	0.39415		1.97333	0.04064		1.97333	-0.04479	0.44676		1.97333	-0.01181	0.00603		1.97333	-0.04102	0.22094
1.98	0.35612		1.98	0.06448		1.98	-0.04339	0.38644		1.98	-0.01193	0.00321		1.98	-0.04163	0.19495
1.98667	0.32163		1.98667	0.09369		1.98667	-0.0447	0.33411		1.98667	-0.01247	-0.00071		1.98667	-0.04189	0.1684
1.99333	0.29007		1.99333	0.12889		1.99333	-0.04543	0.28904		1.99333	-0.01223	-0.00335		1.99333	-0.0425	0.14645
2	0.26204		2	0.17182		2	-0.04551	0.24925		2	-0.0137	-0.00554		2	-0.04303	0.12497
2.00667	0.23714		2.00667	0.22187		2.00667	-0.04779	0.2136		2.00667	-0.0139	-0.00708		2.00667	-0.0442	0.10427
2.01333	0.2118		2.01333	0.28165		2.01333	-0.04741	0.18433		2.01333	-0.01431	-0.01		2.01333	-0.04371	0.09001
2.02	0.19034		2.02	0.35306		2.02	-0.04786	0.15916		2.02	-0.01416	-0.0087		2.02	-0.04416	0.07702
2.02667	0.17159		2.02667	0.43703		2.02667	-0.04803	0.13652		2.02667	-0.0145	-0.00761		2.02667	-0.04352	0.06409
2.03333	0.15444		2.03333	0.53618		2.03333	-0.04924	0.11748		2.03333	-0.01398	-0.00838		2.03333	-0.04463	0.05483
2.04	0.14025		2.04	0.65188		2.04	-0.04901	0.10198		2.04	-0.01404	-0.00908		2.04	-0.04496	0.04695
2.04667	0.12845		2.04667	0.78916		2.04667	-0.04799	0.08775		2.04667	-0.01384	-0.00674		2.04667	-0.04514	0.04172
2.05333	0.1148		2.05333	0.95239		2.05333	-0.04733	0.07569		2.05333	-0.01426	-0.00698		2.05333	-0.04413	0.03593
2.06	0.10354		2.06	1.14667		2.06	-0.04708	0.06465		2.06	-0.0136	-0.00707		2.06	-0.04067	0.03334
2.06667	0.09471		2.06667	1.38402		2.06667	-0.04678	0.0561		2.06667	-0.01269	-0.00606		2.06667	-0.03895	0.03258
2.07333	0.08466		2.07333	1.67768		2.07333	-0.04817	0.04868		2.07333	-0.01375	-0.00499		2.07333	-0.03838	0.03125
2.08	0.07527		2.08	2.04965		2.08	-0.0477	0.04269		2.08	-0.01225	-0.00359		2.08	-0.03904	0.02994
2.08667	0.06775		2.08667	2.53541		2.08667	-0.04743	0.03649		2.08667	-0.01147	-0.00232		2.08667	-0.03681	0.02721
2.09333	0.06195		2.09333	3.17697		2.09333	-0.04766	0.03321		2.09333	-0.009	-0.0007		2.09333	-0.03636	0.02604
2.1	0.05544		2.1	4.03078		2.1	-0.04748	0.02821		2.1	-0.00943	0.00288		2.1	-0.03553	0.02903
2.10667	0.04978		2.10667	5.15877		2.10667	-0.04739	0.02379		2.10667	-0.00753	0.00792		2.10667	-0.03322	0.03274
2.11333	0.04398		2.11333	6.61475		2.11333	-0.04502	0.02178		2.11333	-0.00576	0.01433		2.11333	-0.0305	0.03482
2.12	0.03865		2.12	8.43438		2.12	-0.04463	0.02088		2.12	-0.00362	0.02219		2.12	-0.02784	0.03917
2.12667	0.03232		2.12667	10.6219		2.12667	-0.04139	0.02196		2.12667	-0.00121	0.03197		2.12667	-0.02308	0.04509
2.13333	0.02764		2.13333	13.1312		2.13333	-0.04036	0.02508		2.13333	-0.00052	0.04138		2.13333	-0.01686	0.05246
2.14	0.02296		2.14	15.8645		2.14	-0.03748	0.02819		2.14	0.00038	0.05475		2.14	-0.01205	0.06366
2.14667	0.02095		2.14667	18.675		2.14667	-0.03458	0.03351		2.14667	0.00261	0.07268		2.14667	-0.00588	0.08065
2.15333	0.01916		2.15333	21.3904		2.15333	-0.03056	0.04027		2.15333	0.00703	0.09441		2.15333	0.00424	0.10254
2.16	0.01691		2.16	23.8402		2.16	-0.02597	0.05004		2.16	0.01215	0.11761		2.16	0.01446	0.12923
2.16667	0.01357		2.16667	25.8749		2.16667	-0.02035	0.06022		2.16667	0.01855	0.14234		2.16667	0.02689	0.16034
2.17333	0.01093		2.17333	27.3854		2.17333	-0.01383	0.06986		2.17333	0.02551	0.17069		2.17333	0.04344	0.19473
2.18	0.00777		2.18	28.3112		2.18	-0.00475	0.07906		2.18	0.03262	0.20167		2.18	0.06382	0.23331
2.18667	0.00315		2.18667	28.6364		2.18667	0.00373	0.0899		2.18667	0.0403	0.23331		2.18667	0.08389	0.2777
2.19333	0.00097		2.19333	28.3918		2.19333	0.01538	0.1		2.19333	0.05188	0.26499		2.19333	0.10539	0.32397
2.2	-0.00025		2.2	27.6396		2.2	0.03274	0.11351		2.2	0.06336	0.29512		2.2	0.13024	0.37147
2.20667	-0.00212		2.20667	26.4629		2.20667	0.05353	0.12772		2.20667	0.0805	0.32272		2.20667	0.15583	0.41756
2.21333	-0.0041		2.21333	24.9506		2.21333	0.0807	0.14451		2.21333	0.10057	0.34661		2.21333	0.18476	0.46086
2.22	-0.00548		2.22	23.1979		2.22	0.11225	0.16367		2.22	0.12462	0.36971		2.22	0.21549	0.5
2.22667	-0.00533		2.22667	21.2935		2.22667	0.15028	0.18522		2.22667	0.15381	0.38829		2.22667	0.24708	0.53491
2.23333	-0.00663		2.23333	19.3204		2.23333	0.1933	0.20948		2.23333	0.18459	0.40423		2.23333	0.28072	0.56655
2.24	-0.00807		2.24	17.3466		2.24	0.23723	0.2351		2.24	0.21951	0.41867		2.24	0.31667	0.59
2.24667	-0.00878		2.24667	15.4284		2.24667	0.28145	0.26021		2.24667	0.25441	0.42843		2.24667	0.35283	0.60812
2.25333	-0.0087		2.25333	13.6106		2.25333	0.32337	0.28577		2.25333	0.28707	0.43769		2.25333	0.38696	0.61896
2.26	-0.00987		2.26	11.9198		2.26	0.36042	0.30752		2.26	0.3185	0.44342		2.26	0.4195	0.62291
2.26667	-0.01185		2.26667	10.3764		2.26667	0.39068	0.32651		2.26667	0.34647	0.44597		2.26667	0.45125	0.62093
2.27333	-0.01221		2.27333	8.98906		2.27333	0.41309	0.34004		2.27333	0.36877	0.4465		2.27333	0.47722	0.61353
2.28	-0.01277		2.28	7.75992		2.28	0.42666	0.34783		2.28	0.38515	0.44253		2.28	0.49769	0.60135
2.28667	-0.01351		2.28667	6.68271		2.28667	0.43172	0.34783		2.28667	0.39525	0.43574		2.28667	0.51107	0.58379
2.29333	-0.01368		2.29333	5.7484		2.29333	0.42837	0.3436		2.29333	0.39766	0.42599		2.29333	0.51799	0.56464
2.3	-0.01356		2.3	4.94672		2.3	0.41553	0.3347		2.3	0.39339	0.41198		2.3	0.51774	0.54286
2.30667	-0.01445		2.30667	4.26198		2.30667	0.39613	0.31917		2.30667	0.3813	0.39531		2.30667	0.50841	0.51594
2.31333	-0.01435		2.31333	3.68236		2.31333	0.37257	0.29839		2.31333	0.36314	0.37583		2.31333	0.49244	0.48655
2.32	-0.01407		2.32	3.19198		2.32	0.34436	0.27471		2.32	0.34314	0.35312		2.32	0.4689	0.45419
2.32667	-0.01427		2.32667	2.77735		2.32667	0.31265	0.2487		2.32667	0.31771	0.32699		2.32667	0.43877	0.41958
2.33333	-0.01496		2.33333	2.42768		2.33333	0.2815	0.2231		2.33333	0.2894	0.29897		2.33333	0.40443	0.38327
2.34	-0.01468		2.34	2.13385		2.34	0.24771	0.19515		2.34	0.2596	0.26938		2.34	0.36712	0.34684
2.34667	-0.01411		2.34667	1.88494		2.34667	0.21427	0.16754		2.34667	0.22957	0.24168		2.34667	0.32761	0.30715
2.35333	-0.01219		2.35333	1.67333		2.35333	0.18442	0.14183		2.35333	0.2004	0.21161		2.35333	0.28735	0.27013
2.36	-0.01204		2.36	1.49161		2.36	0.15633	0.11838		2.36	0.17543	0.18382		2.36	0.24937	0.23397
2.36667	-0.01047		2.36667	1.33674		2.36667	0.13205	0.09738		2.36667	0.14942	0.15841		2.36667	0.21341	0.20265
2.37333	-0.00964		2.37333	1.20483		2.37333	0.11007	0.07942		2.37333	0.1292	0.13645		2.37333	0.1811	0.1739
2.38	-0.00795		2.38	1.09193		2.38	0.09221	0.06172		2.38	0.1119	0.11686		2.38	0.15199	0.14888
2.38667	-0.00524		2.38667	0.992		2.38667	0.07538	0.04686		2.38667	0.09627	0.09905		2.38667	0.12742	0.12519
2.39333	-0.00119		2.39333	0.90461		2.39333	0.06002	0.03587		2.39333	0.08455	0.08289		2.39333	0.10702	0.10683
2.4	0.00209		2.4	0.82843		2.4	0.04711	0.02663		2.4	0.07408	0.06874		2.4	0.08897	0.09144
2.40667	0.00501		2.40667	0.75968		2.40667	0.0358	0.0188		2.40667	0.06485	0.05715		2.40667	0.07549	0.07917
2.41333	0.01029		2.41333	0.69903		2.41333	0.03007	0.01225		2.41333	0.05691	0.04863		2.41333	0.06369	0.06796
2.42	0.01576		2.42	0.64314		2.42	0.02335	0.00764		2.42	0.04829	0.04288		2.42	0.05313	0.05895
2.42667	0.01981		2.42667	0.59584		2.42667	0.01786	0.00299		2.42667	0.04212	0.03586		2.42667	0.04087	0.05027
2.43333	0.02437		2.43333	0.55218		2.43333	0.01383	-0.00057		2.43333	0.03965	0.03001		2.43333	0.03258	0.04171
2.44	0.02828		2.44	0.51056		2.44	0.00902	-0.00332		2.44	0.03594	0.0255		2.44	0.02586	0.03634
2.44667	0.03102		2.44667	0.4732		2.44667	0.00605	-0.00718		2.44667	0.03332	0.0232		2.44667	0.02079	0.03312
2.45333	0.03475		2.45333	0.44003		2.45333	0.00445	-0.00905		2.45333	0.03007	0.02068		2.45333	0.01612	0.02985
2.46	0.03599		2.46	0.40942		2.46	0.00132	-0.01029		2.46	0.02942	0.01754		2.46	0.01205	0.02682
2.46667	0.03738		2.46667	0.37993		2.46667	0.0001	-0.01131		2.46667	0.02783	0.01385		2.46667	0.00957	0.02441
2.47333	0.03785		2.47333	0.35309		2.47333	-0.00146	-0.01294		2.47333	0.02713	0.01347		2.47333	0.00738	0.02179
2.48	0.037		2.48	0.3313		2.48	-0.00429	-0.01555		2.48	0.02635	0.01111		2.48	0.00463	0.02074
2.48667	0.03651		2.48667	0.31078		2.48667	-0.00644	-0.01602		2.48667	0.02341	0.01051		2.48667	0.00217	0.01929
2.49333	0.03539		2.49333	0.2905		2.49333	-0.0061	-0.01554		2.49333	0.02123	0.01004		2.49333	0.00082	0.01882
2.5	0.03275		2.5	0.27155		2.5	-0.00723	-0.01625		2.5	0.02176	0.00862		2.5	-0.00031	0.01741
2.50667	0.03014		2.50667	0.25489		2.50667	-0.00787	-0.01709		2.50667	0.02236	0.00823		2.50667	-0.00094	0.01501
2.51333	0.02844		2.51333	0.23988		2.51333	-0.00733	-0.01685		2.51333	0.02224	0.00765		2.51333	-0.00215	0.01405
2.52	0.02815		2.52	0.22608		2.52	-0.00901	-0.01742		2.52	0.02238	0.00655		2.52	-0.00411	0.01423
2.52667	0.02616		2.52667	0.21273		2.52667	-0.01108	-0.0179		2.52667	0.02134	0.00668		2.52667	-0.00446	0.01311
2.53333	0.0236		2.53333	0.20063		2.53333	-0.01003	-0.01799		2.53333	0.02012	0.00583		2.53333	-0.00541	0.01112
2.54	0.01925		2.54	0.18954		2.54	-0.00939	-0.0165		2.54	0.02099	0.00557		2.54	-0.00652	0.00986
2.54667	0.01696		2.54667	0.17835		2.54667	-0.01058	-0.01635		2.54667	0.02024	0.00694		2.54667	-0.00657	0.01065
2.55333	0.0153		2.55333	0.16811		2.55333	-0.01146	-0.01557		2.55333	0.01924	0.0074		2.55333	-0.00552	0.01079
2.56	0.01533		2.56	0.1591		2.56	-0.01104	-0.01533		2.56	0.01777	0.00607		2.56	-0.00615	0.01067
2.56667	0.01427		2.56667	0.15136		2.56667	-0.01045	-0.01332		2.56667	0.01865	0.00744		2.56667	-0.00572	0.01089
2.57333	0.01173		2.57333	0.14375		2.57333	-0.00914	-0.01352		2.57333	0.01931	0.0079		2.57333	-0.00425	0.01279
2.58	0.01021		2.58	0.13622		2.58	-0.00943	-0.01245		2.58	0.02001	0.00822		2.58	-0.00511	0.01383
2.58667	0.00949		2.58667	0.12877		2.58667	-0.00931	-0.01081		2.58667	0.02056	0.00969		2.58667	-0.00496	0.01462
2.59333	0.00982		2.59333	0.12385		2.59333	-0.00975	-0.0096		2.59333	0.02154	0.01106		2.59333	-0.00466	0.01582
2.6	0.00765		2.6	0.11667		2.6	-0.00989	-0.00686		2.6	0.02072	0.01279		2.6	-0.00565	0.01827
2.60667	0.00676		2.60667	0.11284		2.60667	-0.0093	-0.00758		2.60667	0.02237	0.0131		2.60667	-0.00509	0.01984
2.61333	0.00782		2.61333	0.10839		2.61333	-0.01019	-0.00474		2.61333	0.02527	0.01465		2.61333	-0.00344	0.02325
2.62	0.00847		2.62	0.10591		2.62	-0.00978	-0.00108		2.62	0.02606	0.01813		2.62	-0.00274	0.02612
2.62667	0.00827		2.62667	0.10256		2.62667	-0.01035	0.00449		2.62667	0.02374	0.02042		2.62667	0.00022	0.03047
2.63333	0.00836		2.63333	0.09969		2.63333	-0.00977	0.00949		2.63333	0.02308	0.02278		2.63333	0.00256	0.03516
2.64	0.00851		2.64	0.09819		2.64	-0.00837	0.01849		2.64	0.02393	0.02448		2.64	0.00496	0.04283
2.64667	0.00979		2.64667	0.09755		2.64667	-0.00722	0.02933		2.64667	0.0236	0.0295		2.64667	0.00802	0.05069
2.65333	0.00997		2.65333	0.09753		2.65333	-0.00673	0.04261		2.65333	0.02552	0.03613		2.65333	0.01194	0.06154
2.66	0.00987		2.66	0.09792		2.66	-0.0056	0.06012		2.66	0.02648	0.04456		2.66	0.01772	0.07693
2.66667	0.01122		2.66667	0.10009		2.66667	-0.00506	0.07945		2.66667	0.02819	0.05608		2.66667	0.02532	0.0942
2.67333	0.01373		2.67333	0.10188		2.67333	-0.00622	0.09914		2.67333	0.02981	0.0694		2.67333	0.03376	0.116
2.68	0.01657		2.68	0.10444		2.68	-0.00517	0.12087		2.68	0.02967	0.0825		2.68	0.04307	0.14451
2.68667	0.01902		2.68667	0.10713		2.68667	-0.0044	0.14221		2.68667	0.03015	0.09983		2.68667	0.0548	0.17986
2.69333	0.02051		2.69333	0.10814		2.69333	-0.00382	0.15967		2.69333	0.03182	0.12068		2.69333	0.06863	0.22496
2.7	0.02258		2.7	0.10833		2.7	-0.00416	0.17439		2.7	0.03191	0.14279		2.7	0.08319	0.27531
2.70667	0.02829		2.70667	0.10746		2.70667	-0.00221	0.18392		2.70667	0.03197	0.16643		2.70667	0.09693	0.33182
2.71333	0.03421		2.71333	0.10445		2.71333	0.0004	0.18825		2.71333	0.0345	0.18713		2.71333	0.10958	0.39192
2.72	0.03974		2.72	0.10363		2.72	0.00304	0.1872		2.72	0.03632	0.20679		2.72	0.12083	0.45339
2.72667	0.04799		2.72667	0.10108		2.72667	0.00382	0.17978		2.72667	0.03643	0.22149		2.72667	0.1307	0.50981
2.73333	0.05729		2.73333	0.09787		2.73333	0.00395	0.16838		2.73333	0.03766	0.23027		2.73333	0.13618	0.5559
2.74	0.06828		2.74	0.09451		2.74	0.00516	0.15323		2.74	0.03855	0.23386		2.74	0.13753	0.59054
2.74667	0.08373		2.74667	0.09171		2.74667	0.00716	0.13525		2.74667	0.04171	0.23164		2.74667	0.13576	0.60914
2.75333	0.10193		2.75333	0.08827		2.75333	0.00782	0.11796		2.75333	0.04151	0.22409		2.75333	0.12973	0.60959
2.76	0.12493		2.76	0.08577		2.76	0.00785	0.10215		2.76	0.04214	0.2109		2.76	0.12279	0.59494
2.76667	0.15386		2.76667	0.08332		2.76667	0.00776	0.08639		2.76667	0.04315	0.19531		2.76667	0.11242	0.56636
2.77333	0.18936		2.77333	0.08022		2.77333	0.00814	0.0719		2.77333	0.04546	0.17794		2.77333	0.1021	0.52546
2.78	0.23394		2.78	0.07613		2.78	0.00819	0.06055		2.78	0.04636	0.16001		2.78	0.09171	0.4782
2.78667	0.29207		2.78667	0.07411		2.78667	0.01002	0.05317		2.78667	0.04649	0.14137		2.78667	0.08192	0.42527
2.79333	0.37108		2.79333	0.07209		2.79333	0.01311	0.04763		2.79333	0.04806	0.12569		2.79333	0.07379	0.37304
2.8	0.47673		2.8	0.0706		2.8	0.01481	0.04104		2.8	0.04842	0.11081		2.8	0.06515	0.32236
2.80667	0.62027		2.80667	0.07031		2.80667	0.01791	0.04078		2.80667	0.04817	0.09749		2.80667	0.05817	0.27588
2.81333	0.80227		2.81333	0.07132		2.81333	0.02017	0.0407		2.81333	0.04998	0.08641		2.81333	0.0521	0.23551
2.82	1.02611		2.82	0.07242		2.82	0.02126	0.04294		2.82	0.05116	0.07825		2.82	0.04862	0.20059
2.82667	1.28907		2.82667	0.07392		2.82667	0.02274	0.04796		2.82667	0.053	0.07251		2.82667	0.04458	0.17238
2.83333	1.57414		2.83333	0.07311		2.83333	0.02428	0.05398		2.83333	0.05559	0.06805		2.83333	0.04281	0.15177
2.84	1.86387		2.84	0.07361		2.84	0.02533	0.06324		2.84	0.05713	0.06439		2.84	0.04027	0.13567
2.84667	2.12958		2.84667	0.07508		2.84667	0.02765	0.07406		2.84667	0.05849	0.06276		2.84667	0.03845	0.12477
2.85333	2.35121		2.85333	0.07768		2.85333	0.02862	0.08877		2.85333	0.0608	0.06238		2.85333	0.03825	0.11701
2.86	2.50651		2.86	0.0802		2.86	0.02835	0.09995		2.86	0.06134	0.06492		2.86	0.04057	0.11252
2.86667	2.57959		2.86667	0.08002		2.86667	0.02915	0.11256		2.86667	0.06306	0.06629		2.86667	0.04268	0.11322
2.87333	2.56696		2.87333	0.07856		2.87333	0.03064	0.12406		2.87333	0.0636	0.0679		2.87333	0.04271	0.11583
2.88	2.47725		2.88	0.07665		2.88	0.03154	0.13281		2.88	0.06653	0.06936		2.88	0.04537	0.12164
2.88667	2.32425		2.88667	0.0768		2.88667	0.03302	0.13718		2.88667	0.06891	0.07084		2.88667	0.04832	0.12908
2.89333	2.12312		2.89333	0.07535		2.89333	0.03333	0.13683		2.89333	0.06786	0.071		2.89333	0.04995	0.13871
2.9	1.89405		2.9	0.0747		2.9	0.03315	0.13246		2.9	0.068	0.07147		2.9	0.0488	0.14467
2.90667	1.65666		2.90667	0.07348		2.90667	0.0321	0.1255		2.90667	0.06784	0.07184		2.90667	0.0501	0.14814
2.91333	1.42402		2.91333	0.07081		2.91333	0.0312	0.11457		2.91333	0.06766	0.06963		2.91333	0.04887	0.14866
2.92	1.21036		2.92	0.06918		2.92	0.03084	0.10424		2.92	0.06691	0.06774		2.92	0.04879	0.14628
2.92667	1.0184		2.92667	0.06687		2.92667	0.03066	0.09354		2.92667	0.06577	0.06769		2.92667	0.04793	0.14252
2.93333	0.85191		2.93333	0.06648		2.93333	0.03137	0.08336		2.93333	0.0657	0.06556		2.93333	0.04796	0.13617
2.94	0.71515		2.94	0.06653		2.94	0.03301	0.07333		2.94	0.06702	0.06345		2.94	0.04782	0.12843
2.94667	0.60416		2.94667	0.06771		2.94667	0.03467	0.06611		2.94667	0.06727	0.06428		2.94667	0.04684	0.12127
2.95333	0.51423		2.95333	0.06742		2.95333	0.03515	0.0584		2.95333	0.06778	0.06534		2.95333	0.04652	0.11342
2.96	0.44097		2.96	0.06631		2.96	0.03536	0.05336		2.96	0.07002	0.06372		2.96	0.04612	0.10693
2.96667	0.38487		2.96667	0.06657		2.96667	0.03615	0.05079		2.96667	0.07143	0.06309		2.96667	0.04619	0.09834
2.97333	0.33978		2.97333	0.06751		2.97333	0.03673	0.0483		2.97333	0.07409	0.06417		2.97333	0.04468	0.09128
2.98	0.30354		2.98	0.0691		2.98	0.0379	0.04614		2.98	0.07427	0.06539		2.98	0.04571	0.08534
2.98667	0.27364		2.98667	0.06806		2.98667	0.04031	0.04308		2.98667	0.07458	0.06692		2.98667	0.04586	0.08164
2.99333	0.24924		2.99333	0.06872		2.99333	0.0406	0.04023		2.99333	0.07479	0.06682		2.99333	0.04691	0.07792
3	0.22965		3	0.06962		3	0.04171	0.03988		3	0.07573	0.0663		3	0.04778	0.07613
3.00667	0.21326		3.00667	0.0699		3.00667	0.04353	0.04138		3.00667	0.07758	0.0677		3.00667	0.04747	0.07601
3.01333	0.20026		3.01333	0.07078		3.01333	0.04415	0.04309		3.01333	0.07967	0.0701		3.01333	0.04896	0.07608
3.02	0.18934		3.02	0.07041		3.02	0.0444	0.04457		3.02	0.08001	0.0724		3.02	0.05053	0.07577
3.02667	0.18131		3.02667	0.07066		3.02667	0.04512	0.04504		3.02667	0.08166	0.07431		3.02667	0.05129	0.07575
3.03333	0.17315		3.03333	0.0712		3.03333	0.04661	0.04589		3.03333	0.08419	0.07592		3.03333	0.0523	0.07543
3.04	0.16602		3.04	0.07189		3.04	0.04716	0.04671		3.04	0.08635	0.07661		3.04	0.05391	0.07494
3.04667	0.15897		3.04667	0.07276		3.04667	0.04918	0.04714		3.04667	0.08784	0.07848		3.04667	0.05649	0.07422
3.05333	0.15344		3.05333	0.0738		3.05333	0.05187	0.04834		3.05333	0.08724	0.07928		3.05333	0.05779	0.07604
3.06	0.14819		3.06	0.07463		3.06	0.05383	0.04846		3.06	0.08695	0.08048		3.06	0.05894	0.07684
3.06667	0.14249		3.06667	0.07548		3.06667	0.05449	0.05045		3.06667	0.08756	0.08051		3.06667	0.05866	0.0785
3.07333	0.13751		3.07333	0.07757		3.07333	0.05593	0.05214		3.07333	0.09073	0.07954		3.07333	0.05809	0.08037
3.08	0.1331		3.08	0.07777		3.08	0.05746	0.05281		3.08	0.0932	0.07949		3.08	0.06099	0.08136
3.08667	0.12933		3.08667	0.07904		3.08667	0.05889	0.05352		3.08667	0.09313	0.08137		3.08667	0.06403	0.08097
3.09333	0.12558		3.09333	0.08137		3.09333	0.05878	0.05444		3.09333	0.09397	0.08185		3.09333	0.06674	0.08283
3.1	0.12309		3.1	0.08176		3.1	0.05883	0.05523		3.1	0.09419	0.08275		3.1	0.0682	0.08501
3.10667	0.12072		3.10667	0.08169		3.10667	0.06003	0.05515		3.10667	0.09403	0.08228		3.10667	0.06938	0.0864
3.11333	0.11924		3.11333	0.08293		3.11333	0.06214	0.05656		3.11333	0.09512	0.08287		3.11333	0.06951	0.08916
3.12	0.11733		3.12	0.08189		3.12	0.063	0.05829		3.12	0.09798	0.0836		3.12	0.07122	0.08963
3.12667	0.11679		3.12667	0.08295		3.12667	0.06221	0.05942		3.12667	0.09918	0.08658		3.12667	0.07128	0.08919
3.13333	0.11281		3.13333	0.08378		3.13333	0.06238	0.06016		3.13333	0.10076	0.08778		3.13333	0.0734	0.0881
3.14	0.11041		3.14	0.08411		3.14	0.06512	0.06147		3.14	0.10152	0.08837		3.14	0.07361	0.08881
3.14667	0.11097		3.14667	0.08464		3.14667	0.06711	0.06236		3.14667	0.10411	0.08866		3.14667	0.07476	0.08932
3.15333	0.10975		3.15333	0.08507		3.15333	0.06972	0.06226		3.15333	0.10466	0.08962		3.15333	0.07464	0.08925
3.16	0.11021		3.16	0.0852		3.16	0.07069	0.06338		3.16	0.1044	0.09062		3.16	0.0757	0.09062
3.16667	0.11061		3.16667	0.08535		3.16667	0.07169	0.06553		3.16667	0.10338	0.08994		3.16667	0.0764	0.09079
3.17333	0.11096		3.17333	0.08542		3.17333	0.07168	0.06532		3.17333	0.10628	0.09282		3.17333	0.07747	0.09101
3.18	0.11093		3.18	0.08667		3.18	0.07467	0.06442		3.18	0.10821	0.09453		3.18	0.07742	0.09322
3.18667	0.10991		3.18667	0.08939		3.18667	0.0766	0.06586		3.18667	0.11016	0.09696		3.18667	0.07856	0.09321
3.19333	0.11152		3.19333	0.09043		3.19333	0.07739	0.06994		3.19333	0.11103	0.09881		3.19333	0.07871	0.09285
3.2	0.11214		3.2	0.09064		3.2	0.07791	0.07285		3.2	0.11225	0.09953		3.2	0.08033	0.09419
3.20667	0.11173		3.20667	0.0903		3.20667	0.07863	0.07402		3.20667	0.11471	0.09856		3.20667	0.0803	0.09646
3.21333	0.1117		3.21333	0.09089		3.21333	0.07862	0.07446		3.21333	0.11612	0.09945		3.21333	0.08205	0.09872
3.22	0.11093		3.22	0.09269		3.22	0.07966	0.07457		3.22	0.11608	0.10091		3.22	0.08369	0.10053
3.22667	0.1122		3.22667	0.09287		3.22667	0.08025	0.07487		3.22667	0.11705	0.10098		3.22667	0.08496	0.10174
3.23333	0.113		3.23333	0.09495		3.23333	0.08198	0.07662		3.23333	0.11809	0.10194		3.23333	0.08644	0.10138
3.24	0.11363		3.24	0.09688		3.24	0.08463	0.0793		3.24	0.11893	0.10205		3.24	0.08808	0.10244
3.24667	0.11494		3.24667	0.09929		3.24667	0.08613	0.08129		3.24667	0.12043	0.10386		3.24667	0.0888	0.10325
3.25333	0.1163		3.25333	0.09906		3.25333	0.08605	0.08116		3.25333	0.1232	0.10501		3.25333	0.0899	0.10512
3.26	0.1178		3.26	0.09813		3.26	0.0893	0.08276		3.26	0.12459	0.10707		3.26	0.0922	0.10584
3.26667	0.12048		3.26667	0.09904		3.26667	0.09049	0.0837		3.26667	0.12385	0.10873		3.26667	0.09317	0.10659
3.27333	0.12133		3.27333	0.09886		3.27333	0.0923	0.08423		3.27333	0.1248	0.10941		3.27333	0.09288	0.10889
3.28	0.12086		3.28	0.1008		3.28	0.09398	0.08609		3.28	0.12515	0.11038		3.28	0.0921	0.10958
3.28667	0.11993		3.28667	0.10288		3.28667	0.09513	0.08732		3.28667	0.12716	0.11195		3.28667	0.09341	0.10885
3.29333	0.12096		3.29333	0.10447		3.29333	0.09666	0.08856		3.29333	0.12825	0.11325		3.29333	0.09614	0.10929
3.3	0.12209		3.3	0.1046		3.3	0.09804	0.08973		3.3	0.1303	0.11515		3.3	0.09828	0.10974
3.30667	0.12449		3.30667	0.10653		3.30667	0.09783	0.09083		3.30667	0.13365	0.11722		3.30667	0.09939	0.11173
3.31333	0.12717		3.31333	0.10988		3.31333	0.09776	0.09031		3.31333	0.13456	0.11977		3.31333	0.10047	0.11489
3.32	0.12779		3.32	0.11059		3.32	0.09933	0.09147		3.32	0.13431	0.12146		3.32	0.10174	0.11581
3.32667	0.12676		3.32667	0.11139		3.32667	0.10059	0.09215		3.32667	0.13584	0.12032		3.32667	0.10368	0.11695
3.33333	0.12664		3.33333	0.11439		3.33333	0.10293	0.09456		3.33333	0.13766	0.12166		3.33333	0.10605	0.11968
3.34	0.12726		3.34	0.1166		3.34	0.10352	0.09415		3.34	0.13983	0.12404		3.34	0.10892	0.12274
3.34667	0.12849		3.34667	0.12056		3.34667	0.10326	0.09543		3.34667	0.14155	0.1254		3.34667	0.11181	0.12622
3.35333	0.13043		3.35333	0.12652		3.35333	0.10497	0.09474		3.35333	0.14458	0.12801		3.35333	0.11414	0.12845
3.36	0.13246		3.36	0.13195		3.36	0.1059	0.09598		3.36	0.1478	0.12964		3.36	0.11727	0.13127
3.36667	0.13394		3.36667	0.13879		3.36667	0.10603	0.0973		3.36667	0.15032	0.13322		3.36667	0.11931	0.13329
3.37333	0.13468		3.37333	0.14711		3.37333	0.1072	0.09983		3.37333	0.15694	0.13777		3.37333	0.12172	0.13457
3.38	0.13552		3.38	0.15761		3.38	0.10888	0.10236		3.38	0.16266	0.1413		3.38	0.12388	0.13547
3.38667	0.13717		3.38667	0.1692		3.38667	0.1098	0.10406		3.38667	0.17039	0.14581		3.38667	0.1262	0.13752
3.39333	0.13846		3.39333	0.17719		3.39333	0.11196	0.10376		3.39333	0.1799	0.15267		3.39333	0.12832	0.1414
3.4	0.13909		3.4	0.18253		3.4	0.11347	0.10672		3.4	0.18934	0.15854		3.4	0.12962	0.14319
3.40667	0.14061		3.40667	0.18719		3.40667	0.11311	0.11001		3.40667	0.19943	0.16634		3.40667	0.12783	0.14496
3.41333	0.14038		3.41333	0.18874		3.41333	0.11514	0.11091		3.41333	0.20818	0.17403		3.41333	0.12695	0.14422
3.42	0.14259		3.42	0.18668		3.42	0.1151	0.11285		3.42	0.21392	0.18322		3.42	0.12832	0.14371
3.42667	0.14464		3.42667	0.18413		3.42667	0.11683	0.11423		3.42667	0.21801	0.18983		3.42667	0.1285	0.1424
3.43333	0.14763		3.43333	0.18064		3.43333	0.11809	0.11602		3.43333	0.22073	0.19599		3.43333	0.12954	0.14241
3.44	0.14884		3.44	0.17378		3.44	0.12131	0.11893		3.44	0.21861	0.19997		3.44	0.13114	0.14327
3.44667	0.15027		3.44667	0.16714		3.44667	0.12289	0.1201		3.44667	0.21446	0.20141		3.44667	0.13292	0.14425
3.45333	0.15071		3.45333	0.1623		3.45333	0.12501	0.11902		3.45333	0.20926	0.1994		3.45333	0.1319	0.14517
3.46	0.15196		3.46	0.15824		3.46	0.12793	0.11878		3.46	0.20264	0.19697		3.46	0.13324	0.14606
3.46667	0.15289		3.46667	0.15592		3.46667	0.12816	0.1193		3.46667	0.19605	0.19315		3.46667	0.13391	0.14788
3.47333	0.15453		3.47333	0.15443		3.47333	0.12736	0.12078		3.47333	0.19072	0.18882		3.47333	0.13472	0.14871
3.48	0.15657		3.48	0.15224		3.48	0.12834	0.12329		3.48	0.1852	0.18206		3.48	0.13543	0.15038
3.48667	0.15727		3.48667	0.14981		3.48667	0.13097	0.12496		3.48667	0.18197	0.17579		3.48667	0.13496	0.15107
3.49333	0.15943		3.49333	0.14979		3.49333	0.1334	0.12762		3.49333	0.17758	0.17205		3.49333	0.13699	0.15212
3.5	0.16235		3.5	0.15058		3.5	0.13429	0.12868		3.5	0.17535	0.16824		3.5	0.13812	0.15411
3.50667	0.16317		3.50667	0.14973		3.50667	0.13555	0.13037		3.50667	0.17654	0.1662		3.50667	0.13912	0.15488
3.51333	0.16428		3.51333	0.14928		3.51333	0.13705	0.13311		3.51333	0.17737	0.16543		3.51333	0.14176	0.15663
3.52	0.16516		3.52	0.14994		3.52	0.13802	0.13395		3.52	0.17546	0.1647		3.52	0.14371	0.15807
3.52667	0.16679		3.52667	0.15175		3.52667	0.13799	0.13488		3.52667	0.1747	0.16431		3.52667	0.14517	0.16094
3.53333	0.16884		3.53333	0.15226		3.53333	0.13909	0.13605		3.53333	0.17439	0.1638		3.53333	0.14754	0.16131
3.54	0.17024		3.54	0.1531		3.54	0.14039	0.1365		3.54	0.1738	0.16364		3.54	0.14885	0.16178
3.54667	0.17331		3.54667	0.15363		3.54667	0.14249	0.13789		3.54667	0.17537	0.16392		3.54667	0.14965	0.16199
3.55333	0.17486		3.55333	0.15424		3.55333	0.1453	0.13855		3.55333	0.17742	0.16457		3.55333	0.14963	0.16266
3.56	0.1766		3.56	0.15495		3.56	0.14588	0.13967		3.56	0.17895	0.16562		3.56	0.15361	0.16521
3.56667	0.17651		3.56667	0.15546		3.56667	0.14616	0.13974		3.56667	0.18099	0.16585		3.56667	0.15594	0.16722
3.57333	0.17878		3.57333	0.1567		3.57333	0.14776	0.14161		3.57333	0.18146	0.16747		3.57333	0.15462	0.16882
3.58	0.18033		3.58	0.15901		3.58	0.1494	0.14235		3.58	0.18236	0.16793		3.58	0.15397	0.16822
3.58667	0.18211		3.58667	0.16089		3.58667	0.15227	0.14353		3.58667	0.1829	0.16939		3.58667	0.15627	0.16911
3.59333	0.18447		3.59333	0.16241		3.59333	0.15371	0.14623		3.59333	0.18383	0.16908		3.59333	0.15738	0.17096
3.6	0.18583		3.6	0.16412		3.6	0.1555	0.15011		3.6	0.18581	0.17116		3.6	0.15944	0.17245
3.60667	0.18705		3.60667	0.16544		3.60667	0.15745	0.15058		3.60667	0.18795	0.17304		3.60667	0.15964	0.17463
3.61333	0.18796		3.61333	0.16712		3.61333	0.15801	0.15206		3.61333	0.18962	0.1738		3.61333	0.16116	0.17656
3.62	0.19051		3.62	0.16837		3.62	0.16012	0.15337		3.62	0.19162	0.17612		3.62	0.16336	0.17746
3.62667	0.18917		3.62667	0.16936		3.62667	0.16111	0.15511		3.62667	0.19342	0.17511		3.62667	0.1655	0.17786
3.63333	0.18987		3.63333	0.17075		3.63333	0.16218	0.15609		3.63333	0.19636	0.17559		3.63333	0.16913	0.17958
3.64	0.19129		3.64	0.17248		3.64	0.16376	0.15953		3.64	0.19884	0.17883		3.64	0.17014	0.1807
3.64667	0.19317		3.64667	0.17538		3.64667	0.16585	0.16135		3.64667	0.2012	0.18209		3.64667	0.17081	0.18154
3.65333	0.19335		3.65333	0.17719		3.65333	0.16762	0.16414		3.65333	0.20584	0.18455		3.65333	0.17222	0.18367
3.66	0.19454		3.66	0.1793		3.66	0.16879	0.16538		3.66	0.20633	0.18526		3.66	0.17338	0.18774
3.66667	0.19583		3.66667	0.18036		3.66667	0.1709	0.16655		3.66667	0.20945	0.18733		3.66667	0.17278	0.1899
3.67333	0.1971		3.67333	0.18162		3.67333	0.17367	0.16807		3.67333	0.21155	0.18949		3.67333	0.17422	0.19088
3.68	0.19925		3.68	0.18272		3.68	0.1764	0.17152		3.68	0.21394	0.1938		3.68	0.17825	0.19208
3.68667	0.2017		3.68667	0.18627		3.68667	0.18126	0.17368		3.68667	0.21335	0.19878		3.68667	0.17994	0.19403
3.69333	0.20387		3.69333	0.18906		3.69333	0.18456	0.17693		3.69333	0.21388	0.20574		3.69333	0.18231	0.19624
3.7	0.20421		3.7	0.19201		3.7	0.18885	0.18206		3.7	0.21449	0.21419		3.7	0.18313	0.1989
3.70667	0.20548		3.70667	0.19724		3.70667	0.19632	0.18936		3.70667	0.21554	0.2238		3.70667	0.18469	0.20294
3.71333	0.2065		3.71333	0.20429		3.71333	0.20385	0.19695		3.71333	0.2177	0.23617		3.71333	0.1871	0.20715
3.72	0.20685		3.72	0.21295		3.72	0.21406	0.20843		3.72	0.21923	0.25517		3.72	0.18837	0.2123
3.72667	0.20863		3.72667	0.22561		3.72667	0.22695	0.22557		3.72667	0.21858	0.28303		3.72667	0.18859	0.21924
3.73333	0.21124		3.73333	0.24426		3.73333	0.24556	0.25103		3.73333	0.21912	0.32032		3.73333	0.1883	0.22781
3.74	0.2148		3.74	0.26832		3.74	0.26993	0.28426		3.74	0.21981	0.3707		3.74	0.19047	0.23963
3.74667	0.2179		3.74667	0.29884		3.74667	0.30398	0.32903		3.74667	0.22158	0.43956		3.74667	0.19452	0.25559
3.75333	0.21842		3.75333	0.34051		3.75333	0.35226	0.38972		3.75333	0.22264	0.53447		3.75333	0.19836	0.27827
3.76	0.22084		3.76	0.39635		3.76	0.41577	0.47111		3.76	0.22411	0.6614		3.76	0.20226	0.31045
3.76667	0.22314		3.76667	0.46958		3.76667	0.49938	0.58131		3.76667	0.22708	0.83195		3.76667	0.20648	0.35392
3.77333	0.22692		3.77333	0.56525		3.77333	0.60614	0.72521		3.77333	0.22912	1.05688		3.77333	0.21276	0.41172
3.78	0.22822		3.78	0.68827		3.78	0.7346	0.91341		3.78	0.22992	1.35075		3.78	0.21925	0.48534
3.78667	0.23001		3.78667	0.84451		3.78667	0.87948	1.15662		3.78667	0.23039	1.73227		3.78667	0.22569	0.58387
3.79333	0.23254		3.79333	1.04471		3.79333	1.02669	1.46942		3.79333	0.23207	2.22284		3.79333	0.23451	0.71145
3.8	0.2342		3.8	1.29477		3.8	1.16603	1.86395		3.8	0.23521	2.84805		3.8	0.24472	0.87654
3.80667	0.23718		3.80667	1.60528		3.80667	1.28102	2.35593		3.80667	0.23696	3.63932		3.80667	0.25775	1.08571
3.81333	0.24054		3.81333	1.99552		3.81333	1.36073	2.97246		3.81333	0.23966	4.62946		3.81333	0.27361	1.35152
3.82	0.24372		3.82	2.50038		3.82	1.39644	3.75591		3.82	0.24365	5.85158		3.82	0.29327	1.68431
3.82667	0.2475		3.82667	3.18832		3.82667	1.39021	4.79221		3.82667	0.2453	7.35268		3.82667	0.31238	2.09657
3.83333	0.25367		3.83333	4.19816		3.83333	1.34442	6.2859		3.83333	0.24787	9.191		3.83333	0.33169	2.6026
3.84	0.26112		3.84	5.75796		3.84	1.26658	8.62556		3.84	0.24745	11.5122		3.84	0.35168	3.2228
3.84667	0.27107		3.84667	8.17823		3.84667	1.16681	12.405		3.84667	0.24946	14.7643		3.84667	0.3705	3.97799
3.85333	0.28493		3.85333	11.7566		3.85333	1.05666	18.2555		3.85333	0.25088	20.0119		3.85333	0.38731	4.91135
3.86	0.3016		3.86	16.6307		3.86	0.94369	26.5566		3.86	0.25387	28.9695		3.86	0.40042	6.12635
3.86667	0.32026		3.86667	22.6352		3.86667	0.8367	37.1442		3.86667	0.25601	43.4408		3.86667	0.4106	7.86091
3.87333	0.33587		3.87333	29.2493		3.87333	0.74056	49.1609		3.87333	0.25676	64.4462		3.87333	0.42113	10.576
3.88	0.35105		3.88	35.6805		3.88	0.65563	61.1911		3.88	0.25816	91.3908		3.88	0.43283	14.9435
3.88667	0.36238		3.88667	41.0629		3.88667	0.58189	71.6389		3.88667	0.26203	121.764		3.88667	0.45112	21.6565
3.89333	0.36813		3.89333	44.6876		3.89333	0.52032	79.1854		3.89333	0.26519	151.74		3.89333	0.47817	31.0853
3.9	0.36829		3.9	46.1696		3.9	0.46874	83.0797		3.9	0.26887	177.466		3.9	0.51554	42.9457
3.90667	0.36262		3.90667	45.4927		3.90667	0.42494	83.2114		3.90667	0.27113	196.207		3.90667	0.56544	56.1679
3.91333	0.35435		3.91333	42.9536		3.91333	0.39205	79.9895		3.91333	0.27747	206.8		3.91333	0.62458	69.1164
3.92	0.34341		3.92	39.0418		3.92	0.36647	74.1433		3.92	0.28416	209.434		3.92	0.68557	80.0357
3.92667	0.33077		3.92667	34.312		3.92667	0.34517	66.5352		3.92667	0.29049	205.132		3.92667	0.74076	87.5386
3.93333	0.31953		3.93333	29.2865		3.93333	0.3257	58.009		3.93333	0.29514	195.267		3.93333	0.78315	90.9278
3.94	0.30973		3.94	24.381		3.94	0.31161	49.2992		3.94	0.29727	181.288		3.94	0.80294	90.2171
3.94667	0.30171		3.94667	19.8842		3.94667	0.30288	40.9754		3.94667	0.29979	164.571		3.94667	0.79785	85.9596
3.95333	0.29458		3.95333	15.9512		3.95333	0.29553	33.419		3.95333	0.29857	146.325		3.95333	0.77254	79.0141
3.96	0.28779		3.96	12.6438		3.96	0.28939	26.8425		3.96	0.29712	127.597		3.96	0.72985	70.3469
3.96667	0.2819		3.96667	9.94446		3.96667	0.28564	21.3114		3.96667	0.29474	109.253		3.96667	0.67312	60.8738
3.97333	0.27833		3.97333	7.79478		3.97333	0.28325	16.7888		3.97333	0.29239	91.9764		3.97333	0.61166	51.367
3.98	0.27606		3.98	6.11763		3.98	0.28293	13.1799		3.98	0.29082	76.2606		3.98	0.55282	42.4071
3.98667	0.27648		3.98667	4.82894		3.98667	0.2815	10.3571		3.98667	0.28627	62.3985		3.98667	0.50168	34.3732
3.99333	0.27668		3.99333	3.8495		3.99333	0.2814	8.18081		3.99333	0.2847	50.5081		3.99333	0.45858	27.4596
4	0.27739		4	3.11046		4	0.28355	6.51786		4	0.28327	40.5618		4	0.42484	21.7076
4.00667	0.28077		4.00667	2.55792		4.00667	0.28603	5.25986		4.00667	0.28336	32.4255		4.00667	0.40013	17.0552
4.01333	0.28182		4.01333	2.14616		4.01333	0.29318	4.31486		4.01333	0.28213	25.8953		4.01333	0.38326	13.3743
4.02	0.28091		4.02	1.83805		4.02	0.30352	3.60505		4.02	0.28192	20.7352		4.02	0.3751	10.5165
4.02667	0.28035		4.02667	1.60623		4.02667	0.31961	3.07212		4.02667	0.28274	16.7086		4.02667	0.37679	8.33212
4.03333	0.28102		4.03333	1.43149		4.03333	0.34196	2.66866		4.03333	0.28264	13.5946		4.03333	0.38637	6.68101
4.04	0.28139		4.04	1.29749		4.04	0.38046	2.36043		4.04	0.28385	11.2022		4.04	0.40142	5.44467
4.04667	0.28306		4.04667	1.19264		4.04667	0.43586	2.12156		4.04667	0.28571	9.37021		4.04667	0.41953	4.52546
4.05333	0.28578		4.05333	1.10952		4.05333	0.51617	1.93528		4.05333	0.28679	7.96265		4.05333	0.44263	3.84612
4.06	0.28796		4.06	1.04065		4.06	0.63491	1.78433		4.06	0.28941	6.87422		4.06	0.46881	3.33966
4.06667	0.28838		4.06667	0.98138		4.06667	0.79922	1.66015		4.06667	0.29132	6.02855		4.06667	0.49295	2.95985
4.07333	0.28897		4.07333	0.93182		4.07333	1.02944	1.55765		4.07333	0.29146	5.36432		4.07333	0.51463	2.67179
4.08	0.29115		4.08	0.88629		4.08	1.34609	1.47017		4.08	0.29324	4.83188		4.08	0.53158	2.44759
4.08667	0.29304		4.08667	0.84448		4.08667	1.77584	1.39783		4.08667	0.29484	4.3984		4.08667	0.54079	2.26485
4.09333	0.29424		4.09333	0.8077		4.09333	2.35224	1.33901		4.09333	0.29702	4.03814		4.09333	0.54358	2.11194
4.1	0.29523		4.1	0.77345		4.1	3.11916	1.29312		4.1	0.29994	3.7321		4.1	0.5393	1.97881
4.10667	0.29779		4.10667	0.74284		4.10667	4.12902	1.2606		4.10667	0.30199	3.46554		4.10667	0.52928	1.85835
4.11333	0.29933		4.11333	0.71665		4.11333	5.46233	1.24254		4.11333	0.3055	3.23009		4.11333	0.5139	1.7465
4.12	0.29975		4.12	0.69062		4.12	7.27519	1.24187		4.12	0.30813	3.01629		4.12	0.49407	1.64197
4.12667	0.30084		4.12667	0.66808		4.12667	9.9172	1.2586		4.12667	0.31123	2.82045		4.12667	0.47173	1.54117
4.13333	0.30215		4.13333	0.65104		4.13333	14.1407	1.30465		4.13333	0.3147	2.6399		4.13333	0.44968	1.44605
4.14	0.30261		4.14	0.6387		4.14	21.2526	1.39264		4.14	0.3183	2.47263		4.14	0.42791	1.35788
4.14667	0.30363		4.14667	0.63076		4.14667	32.89	1.54266		4.14667	0.32367	2.31464		4.14667	0.40875	1.27442
4.15333	0.30627		4.15333	0.62987		4.15333	50.2827	1.78956		4.15333	0.33224	2.16357		4.15333	0.39081	1.19496
4.16	0.30779		4.16	0.63711		4.16	73.3509	2.18293		4.16	0.34202	2.02332		4.16	0.37491	1.12257
4.16667	0.30953		4.16667	0.6526		4.16667	100.268	2.78387		4.16667	0.35498	1.89198		4.16667	0.35977	1.05574
4.17333	0.3118		4.17333	0.67309		4.17333	127.81	3.64202		4.17333	0.3708	1.76934		4.17333	0.3497	0.99453
4.18	0.31265		4.18	0.69792		4.18	152.352	4.78149		4.18	0.39147	1.65658		4.18	0.34305	0.94088
4.18667	0.31401		4.18667	0.72338		4.18667	170.988	6.16886		4.18667	0.41845	1.5525		4.18667	0.33774	0.89103
4.19333	0.31448		4.19333	0.74754		4.19333	182.153	7.70366		4.19333	0.45303	1.45935		4.19333	0.33324	0.84596
4.2	0.3157		4.2	0.76115		4.2	185.591	9.22891		4.2	0.49547	1.37345		4.2	0.33165	0.80701
4.20667	0.31759		4.20667	0.76382		4.20667	182.014	10.563		4.20667	0.54378	1.29985		4.20667	0.33044	0.77282
4.21333	0.31885		4.21333	0.75244		4.21333	172.675	11.534		4.21333	0.60047	1.23546		4.21333	0.33127	0.74265
4.22	0.32154		4.22	0.72927		4.22	159.07	12.0286		4.22	0.65917	1.18045		4.22	0.33225	0.71784
4.22667	0.32278		4.22667	0.6959		4.22667	142.717	12.0133		4.22667	0.71654	1.13645		4.22667	0.33172	0.69611
4.23333	0.32405		4.23333	0.65552		4.23333	125.009	11.534		4.23333	0.76732	1.10444		4.23333	0.33125	0.68122
4.24	0.32512		4.24	0.61289		4.24	107.117	10.6941		4.24	0.80715	1.08738		4.24	0.33166	0.67505
4.24667	0.32834		4.24667	0.57022		4.24667	89.9613	9.62836		4.24667	0.82754	1.08884		4.24667	0.33346	0.68067
4.25333	0.32976		4.25333	0.53263		4.25333	74.2074	8.46625		4.25333	0.82489	1.11837		4.25333	0.33316	0.69907
4.26	0.33236		4.26	0.50158		4.26	60.2703	7.31576		4.26	0.80298	1.18458		4.26	0.33461	0.73592
4.26667	0.33572		4.26667	0.4745		4.26667	48.3267	6.24985		4.26667	0.76597	1.29717		4.26667	0.33534	0.79285
4.27333	0.33662		4.27333	0.45319		4.27333	38.3701	5.30589		4.27333	0.71774	1.46138		4.27333	0.33375	0.8693
4.28	0.33744		4.28	0.43337		4.28	30.264	4.49361		4.28	0.66302	1.67681		4.28	0.3344	0.96281
4.28667	0.33887		4.28667	0.41663		4.28667	23.7928	3.80489		4.28667	0.60831	1.92709		4.28667	0.33408	1.06261
4.29333	0.34042		4.29333	0.40584		4.29333	18.716	3.22338		4.29333	0.55922	2.18773		4.29333	0.33558	1.15731
4.3	0.34091		4.3	0.39965		4.3	14.7874	2.73323		4.3	0.51518	2.4274		4.3	0.33812	1.23554
4.30667	0.34315		4.30667	0.39345		4.30667	11.7815	2.31944		4.30667	0.48008	2.61284		4.30667	0.33824	1.28185
4.31333	0.34459		4.31333	0.38752		4.31333	9.50115	1.96913		4.31333	0.45089	2.71721		4.31333	0.33703	1.29155
4.32	0.3471		4.32	0.38385		4.32	7.78172	1.67579		4.32	0.42716	2.7266		4.32	0.3382	1.26357
4.32667	0.34887		4.32667	0.37943		4.32667	6.48937	1.43046		4.32667	0.40957	2.64215		4.32667	0.3382	1.20658
4.33333	0.35102		4.33333	0.37466		4.33333	5.51629	1.22849		4.33333	0.39675	2.47758		4.33333	0.33856	1.12944
4.34	0.35174		4.34	0.37307		4.34	4.78102	1.0659		4.34	0.38724	2.26057		4.34	0.33987	1.0365
4.34667	0.35189		4.34667	0.37142		4.34667	4.22012	0.93433		4.34667	0.37895	2.01609		4.34667	0.34169	0.94069
4.35333	0.35258		4.35333	0.36877		4.35333	3.78893	0.83103		4.35333	0.37497	1.76862		4.35333	0.34	0.84825
4.36	0.35351		4.36	0.36756		4.36	3.44884	0.75119		4.36	0.37385	1.53483		4.36	0.34153	0.76507
4.36667	0.35598		4.36667	0.36603		4.36667	3.17564	0.68885		4.36667	0.37443	1.32479		4.36667	0.34308	0.69458
4.37333	0.35734		4.37333	0.36638		4.37333	2.94822	0.63976		4.37333	0.37415	1.14482		4.37333	0.34458	0.6332
4.38	0.35987		4.38	0.36526		4.38	2.75616	0.60166		4.38	0.37592	0.99465		4.38	0.34583	0.58127
4.38667	0.3601		4.38667	0.36469		4.38667	2.58763	0.57026		4.38667	0.37716	0.8741		4.38667	0.3471	0.54063
4.39333	0.35969		4.39333	0.36423		4.39333	2.43919	0.54396		4.39333	0.37921	0.77612		4.39333	0.34809	0.50738
4.4	0.36149		4.4	0.36148		4.4	2.30454	0.52482		4.4	0.38041	0.70041		4.4	0.34853	0.48222
4.40667	0.36273		4.40667	0.35974		4.40667	2.17969	0.50947		4.40667	0.38023	0.64393		4.40667	0.34982	0.46408
4.41333	0.36412		4.41333	0.35896		4.41333	2.06335	0.49742		4.41333	0.38023	0.60035		4.41333	0.35108	0.45208
4.42	0.36618		4.42	0.35786		4.42	1.95388	0.48747		4.42	0.38013	0.56727		4.42	0.35298	0.44258
4.42667	0.36825		4.42667	0.35796		4.42667	1.85066	0.47729		4.42667	0.3793	0.54179		4.42667	0.35416	0.43504
4.43333	0.37143		4.43333	0.35919		4.43333	1.75357	0.46767		4.43333	0.37911	0.52384		4.43333	0.35522	0.42829
4.44	0.37319		4.44	0.35972		4.44	1.66143	0.46241		4.44	0.38069	0.51086		4.44	0.3554	0.42525
4.44667	0.3741		4.44667	0.36059		4.44667	1.57442	0.45907		4.44667	0.38223	0.50254		4.44667	0.35637	0.42377
4.45333	0.37554		4.45333	0.36022		4.45333	1.49187	0.45872		4.45333	0.38324	0.49949		4.45333	0.35841	0.42365
4.46	0.37693		4.46	0.36023		4.46	1.41507	0.46065		4.46	0.38469	0.50054		4.46	0.35974	0.4251
4.46667	0.3778		4.46667	0.36251		4.46667	1.34156	0.46322		4.46667	0.38464	0.50565		4.46667	0.36102	0.42794
4.47333	0.37917		4.47333	0.36493		4.47333	1.27605	0.46824		4.47333	0.38596	0.51484		4.47333	0.362	0.43348
4.48	0.38061		4.48	0.36689		4.48	1.21703	0.47503		4.48	0.38934	0.53033		4.48	0.36413	0.44204
4.48667	0.38142		4.48667	0.36956		4.48667	1.16094	0.48192		4.48667	0.3905	0.55305		4.48667	0.36474	0.45417
4.49333	0.38226		4.49333	0.37316		4.49333	1.10974	0.48623		4.49333	0.39299	0.58107		4.49333	0.36565	0.46498
4.5	0.38441		4.5	0.37899		4.5	1.06416	0.48806		4.5	0.39497	0.61157		4.5	0.36756	0.47644
4.50667	0.38666		4.50667	0.38602		4.50667	1.02052	0.48708		4.50667	0.3968	0.63955		4.50667	0.37097	0.48526
4.51333	0.3889		4.51333	0.39541		4.51333	0.97745	0.48496		4.51333	0.40104	0.66338		4.51333	0.3745	0.49265
4.52	0.39188		4.52	0.40792		4.52	0.93495	0.48109		4.52	0.40595	0.6811		4.52	0.37978	0.49709
4.52667	0.39297		4.52667	0.42096		4.52667	0.89281	0.47823		4.52667	0.41209	0.68918		4.52667	0.38515	0.49867
4.53333	0.39437		4.53333	0.43834		4.53333	0.85103	0.47645		4.53333	0.41845	0.69471		4.53333	0.39238	0.49988
4.54	0.3968		4.54	0.46102		4.54	0.81161	0.47825		4.54	0.42519	0.69691		4.54	0.40108	0.50064
4.54667	0.39898		4.54667	0.48755		4.54667	0.77539	0.48709		4.54667	0.43562	0.69791		4.54667	0.41046	0.50311
4.55333	0.39949		4.55333	0.51866		4.55333	0.74121	0.50166		4.55333	0.45177	0.70064		4.55333	0.42082	0.50822
4.56	0.39928		4.56	0.55352		4.56	0.71059	0.52755		4.56	0.46996	0.71148		4.56	0.43166	0.5178
4.56667	0.40004		4.56667	0.58971		4.56667	0.68058	0.57003		4.56667	0.49085	0.73717		4.56667	0.44474	0.53424
4.57333	0.40202		4.57333	0.62666		4.57333	0.65315	0.62884		4.57333	0.51592	0.78474		4.57333	0.45999	0.55993
4.58	0.4041		4.58	0.65883		4.58	0.62951	0.70346		4.58	0.54324	0.86483		4.58	0.47551	0.59948
4.58667	0.40449		4.58667	0.68702		4.58667	0.60931	0.78958		4.58667	0.56974	0.98662		4.58667	0.49128	0.65671
4.59333	0.4059		4.59333	0.70961		4.59333	0.59078	0.87997		4.59333	0.593	1.15648		4.59333	0.50541	0.73018
4.6	0.408		4.6	0.72524		4.6	0.57369	0.96608		4.6	0.61273	1.36658		4.6	0.52105	0.81694
4.60667	0.40978		4.60667	0.73389		4.60667	0.55913	1.03706		4.60667	0.62655	1.60564		4.60667	0.53465	0.90966
4.61333	0.41228		4.61333	0.7373		4.61333	0.5485	1.0862		4.61333	0.63176	1.84698		4.61333	0.54517	1.00142
4.62	0.41402		4.62	0.73528		4.62	0.53894	1.11244		4.62	0.63028	2.06645		4.62	0.55437	1.08578
4.62667	0.41448		4.62667	0.733		4.62667	0.5315	1.11491		4.62667	0.62329	2.23929		4.62667	0.56218	1.1504
4.63333	0.41515		4.63333	0.72804		4.63333	0.52417	1.10088		4.63333	0.61366	2.3504		4.63333	0.56643	1.18931
4.64	0.4182		4.64	0.72538		4.64	0.51779	1.07286		4.64	0.60275	2.39445		4.64	0.5673	1.20179
4.64667	0.42177		4.64667	0.73102		4.64667	0.51522	1.03608		4.64667	0.58977	2.37705		4.64667	0.56973	1.19304
4.65333	0.42495		4.65333	0.74592		4.65333	0.51471	0.99553		4.65333	0.57593	2.30973		4.65333	0.57281	1.16763
4.66	0.42755		4.66	0.77925		4.66	0.51825	0.9531		4.66	0.56413	2.2114		4.66	0.57782	1.1304
4.66667	0.42857		4.66667	0.83809		4.66667	0.52761	0.9113		4.66667	0.55585	2.09135		4.66667	0.5846	1.08798
4.67333	0.42984		4.67333	0.92823		4.67333	0.54397	0.87148		4.67333	0.54927	1.96006		4.67333	0.59884	1.04417
4.68	0.43227		4.68	1.04912		4.68	0.56748	0.83478		4.68	0.54856	1.82358		4.68	0.62425	0.99859
4.68667	0.4351		4.68667	1.19329		4.68667	0.59961	0.80501		4.68667	0.55221	1.68502		4.68667	0.66269	0.95141
4.69333	0.4374		4.69333	1.34946		4.69333	0.64234	0.78115		4.69333	0.56339	1.54046		4.69333	0.71382	0.90374
4.7	0.43777		4.7	1.49797		4.7	0.68975	0.76547		4.7	0.58324	1.39711		4.7	0.78285	0.85596
4.70667	0.43859		4.70667	1.62085		4.70667	0.73792	0.75677		4.70667	0.60631	1.25718		4.70667	0.86722	0.80927
4.71333	0.44055		4.71333	1.69991		4.71333	0.78116	0.75247		4.71333	0.63328	1.12602		4.71333	0.95625	0.7676
4.72	0.44374		4.72	1.72624		4.72	0.81271	0.74737		4.72	0.66584	1.00672		4.72	1.0459	0.7301
4.72667	0.44436		4.72667	1.70194		4.72667	0.82691	0.73804		4.72667	0.70137	0.90345		4.72667	1.12387	0.69583
4.73333	0.44642		4.73333	1.63823		4.73333	0.82347	0.72504		4.73333	0.74016	0.81416		4.73333	1.18208	0.66529
4.74	0.44777		4.74	1.5461		4.74	0.80575	0.70563		4.74	0.78825	0.74123		4.74	1.21737	0.6361
4.74667	0.4486		4.74667	1.44422		4.74667	0.7754	0.67936		4.74667	0.84904	0.68222		4.74667	1.22359	0.6103
4.75333	0.45073		4.75333	1.35018		4.75333	0.73553	0.64771		4.75333	0.93349	0.63506		4.75333	1.20519	0.58658
4.76	0.45208		4.76	1.2835		4.76	0.69262	0.61581		4.76	1.05211	0.59976		4.76	1.1665	0.56727
4.76667	0.455		4.76667	1.25679		4.76667	0.65225	0.58445		4.76667	1.22355	0.57183		4.76667	1.11185	0.54913
4.77333	0.45625		4.77333	1.28586		4.77333	0.61542	0.55485		4.77333	1.46586	0.5502		4.77333	1.0491	0.53336
4.78	0.45853		4.78	1.38397		4.78	0.58154	0.5281		4.78	1.8032	0.53399		4.78	0.98345	0.51985
4.78667	0.4611		4.78667	1.56944		4.78667	0.55478	0.50744		4.78667	2.26043	0.52327		4.78667	0.91908	0.5081
4.79333	0.46121		4.79333	1.86951		4.79333	0.53207	0.48863		4.79333	2.87065	0.51453		4.79333	0.85741	0.49748
4.8	0.46449		4.8	2.32985		4.8	0.51318	0.47365		4.8	3.66895	0.50735		4.8	0.79921	0.49099
4.80667	0.46735		4.80667	3.02254		4.80667	0.49763	0.46291		4.80667	4.70091	0.50099		4.80667	0.74875	0.48482
4.81333	0.47033		4.81333	4.06789		4.81333	0.48614	0.45424		4.81333	6.03804	0.49751		4.81333	0.70284	0.48247
4.82	0.47299		4.82	5.65654		4.82	0.47825	0.45077		4.82	7.78412	0.49525		4.82	0.66484	0.4801
4.82667	0.47493		4.82667	8.04521		4.82667	0.47205	0.44614		4.82667	10.1217	0.49449		4.82667	0.6302	0.4783
4.83333	0.4758		4.83333	11.5404		4.83333	0.4682	0.4412		4.83333	13.3377	0.49454		4.83333	0.6013	0.47798
4.84	0.47624		4.84	16.4452		4.84	0.46473	0.43787		4.84	17.8372	0.4936		4.84	0.57854	0.47848
4.84667	0.47795		4.84667	22.9855		4.84667	0.46294	0.43791		4.84667	24.1193	0.49224		4.84667	0.55883	0.47866
4.85333	0.48119		4.85333	31.2194		4.85333	0.46138	0.43909		4.85333	32.695	0.49303		4.85333	0.54234	0.48053
4.86	0.48364		4.86	40.9608		4.86	0.46259	0.4388		4.86	43.9589	0.49475		4.86	0.52877	0.48397
4.86667	0.48671		4.86667	51.7415		4.86667	0.46369	0.43857		4.86667	58.0749	0.49474		4.86667	0.51916	0.48744
4.87333	0.49082		4.87333	62.8349		4.87333	0.46353	0.43995		4.87333	74.9333	0.49591		4.87333	0.51107	0.49102
4.88	0.49392		4.88	73.3011		4.88	0.46456	0.44073		4.88	94.1682	0.4992		4.88	0.50734	0.4944
4.88667	0.49552		4.88667	82.1033		4.88667	0.46466	0.4415		4.88667	115.184	0.49991		4.88667	0.50124	0.49696
4.89333	0.49841		4.89333	88.2807		4.89333	0.46465	0.44292		4.89333	137.211	0.5011		4.89333	0.49837	0.50185
4.9	0.50043		4.9	91.1659		4.9	0.46661	0.44433		4.9	159.337	0.50208		4.9	0.49458	0.5059
4.90667	0.50249		4.90667	90.5232		4.90667	0.46892	0.44623		4.90667	180.442	0.50242		4.90667	0.49397	0.50853
4.91333	0.50433		4.91333	86.6072		4.91333	0.46974	0.44597		4.91333	198.999	0.50291		4.91333	0.49338	0.51025
4.92	0.50775		4.92	80.0684		4.92	0.47049	0.44891		4.92	212.908	0.50317		4.92	0.49366	0.51022
4.92667	0.50959		4.92667	71.7763		4.92667	0.47086	0.45025		4.92667	219.778	0.50411		4.92667	0.4936	0.51132
4.93333	0.51138		4.93333	62.6295		4.93333	0.47097	0.45148		4.93333	217.785	0.50517		4.93333	0.49627	0.51501
4.94	0.51249		4.94	53.3938		4.94	0.4716	0.45424		4.94	206.651	0.50482		4.94	0.50041	0.51705
4.94667	0.5143		4.94667	44.6367		4.94667	0.47332	0.45644		4.94667	187.983	0.50723		4.94667	0.50819	0.52207
4.95333	0.51644		4.95333	36.7171		4.95333	0.47446	0.45854		4.95333	164.662	0.51059		4.95333	0.51474	0.52756
4.96	0.51839		4.96	29.8151		4.96	0.47635	0.46018		4.96	139.779	0.51364		4.96	0.52443	0.53437
4.96667	0.52107		4.96667	23.9711		4.96667	0.47684	0.46387		4.96667	115.766	0.51671		4.96667	0.53576	0.54
4.97333	0.52312		4.97333	19.1372		4.97333	0.47654	0.4681		4.97333	94.1111	0.52208		4.97333	0.54799	0.54689
4.98	0.52529		4.98	15.2131		4.98	0.47674	0.47087		4.98	75.4569	0.52835		4.98	0.56184	0.55364
4.98667	0.52685		4.98667	12.0795		4.98667	0.47748	0.47679		4.98667	59.8905	0.53632		4.98667	0.58	0.55906
4.99333	0.5291		4.99333	9.61482		4.99333	0.47727	0.48531		4.99333	47.2043	0.54336		4.99333	0.59977	0.56398
5	0.53498		5	7.69945		5	0.4777	0.49804		5	37.0564	0.55849		5	0.61708	0.5696
5.00667	0.53794		5.00667	6.227		5.00667	0.47944	0.51735		5.00667	29.0551	0.57902		5.00667	0.63658	0.57552
5.01333	0.54054		5.01333	5.10512		5.01333	0.4815	0.54136		5.01333	22.8289	0.60857		5.01333	0.65734	0.58177
5.02	0.54155		5.02	4.25449		5.02	0.48478	0.57223		5.02	18.0345	0.65219		5.02	0.676	0.5934
5.02667	0.54403		5.02667	3.61553		5.02667	0.48605	0.60856		5.02667	14.3806	0.70943		5.02667	0.69217	0.6103
5.03333	0.54606		5.03333	3.13688		5.03333	0.48709	0.64757		5.03333	11.6187	0.78305		5.03333	0.7072	0.6346
5.04	0.54914		5.04	2.77963		5.04	0.48859	0.68353		5.04	9.54597	0.87267		5.04	0.72101	0.66684
5.04667	0.55113		5.04667	2.51169		5.04667	0.48901	0.71363		5.04667	7.99462	0.96735		5.04667	0.73073	0.70627
5.05333	0.55342		5.05333	2.30838		5.05333	0.48784	0.73402		5.05333	6.83739	1.06188		5.05333	0.73959	0.74625
5.06	0.55376		5.06	2.15239		5.06	0.48955	0.73851		5.06	5.97195	1.14019		5.06	0.74973	0.78213
5.06667	0.55586		5.06667	2.02849		5.06667	0.48959	0.73042		5.06667	5.32182	1.19126		5.06667	0.75887	0.81357
5.07333	0.55777		5.07333	1.92743		5.07333	0.49143	0.71226		5.07333	4.82549	1.208		5.07333	0.7685	0.83261
5.08	0.56098		5.08	1.84348		5.08	0.4937	0.68725		5.08	4.44012	1.19347		5.08	0.77776	0.83765
5.08667	0.56437		5.08667	1.76917		5.08667	0.49641	0.65966		5.08667	4.13348	1.14825		5.08667	0.78882	0.82855
5.09333	0.56606		5.09333	1.70304		5.09333	0.49721	0.63153		5.09333	3.8821	1.08286		5.09333	0.79933	0.80841
5.1	0.56595		5.1	1.64591		5.1	0.49555	0.60463		5.1	3.66456	1.00855		5.1	0.80958	0.78318
5.10667	0.56914		5.10667	1.59591		5.10667	0.4965	0.58072		5.10667	3.47468	0.93113		5.10667	0.81689	0.75482
5.11333	0.57251		5.11333	1.55511		5.11333	0.49742	0.56284		5.11333	3.30331	0.85758		5.11333	0.82293	0.72669
5.12	0.57525		5.12	1.5275		5.12	0.49798	0.54652		5.12	3.14565	0.79314		5.12	0.82548	0.69956
5.12667	0.57674		5.12667	1.51916		5.12667	0.49943	0.53364		5.12667	3.00025	0.73731		5.12667	0.8239	0.67445
5.13333	0.57793		5.13333	1.53808		5.13333	0.50169	0.52475		5.13333	2.86649	0.69286		5.13333	0.82044	0.65323
5.14	0.57848		5.14	1.59464		5.14	0.5036	0.51843		5.14	2.74571	0.65608		5.14	0.81437	0.63617
5.14667	0.581		5.14667	1.7055		5.14667	0.50593	0.51264		5.14667	2.6401	0.62739		5.14667	0.8089	0.62436
5.15333	0.58267		5.15333	1.88779		5.15333	0.50793	0.50895		5.15333	2.55252	0.60672		5.15333	0.80134	0.61656
5.16	0.58524		5.16	2.1573		5.16	0.50961	0.50678		5.16	2.49109	0.5925		5.16	0.79658	0.61446
5.16667	0.5875		5.16667	2.51911		5.16667	0.51035	0.5055		5.16667	2.46341	0.58376		5.16667	0.79668	0.61538
5.17333	0.59015		5.17333	2.96508		5.17333	0.51129	0.50504		5.17333	2.4743	0.58012		5.17333	0.80527	0.62237
5.18	0.59361		5.18	3.46921		5.18	0.51367	0.50795		5.18	2.533	0.57789		5.18	0.82487	0.63764
5.18667	0.59624		5.18667	3.99062		5.18667	0.51447	0.51177		5.18667	2.63924	0.58177		5.18667	0.85904	0.66083
5.19333	0.59777		5.19333	4.47824		5.19333	0.51428	0.51497		5.19333	2.7904	0.58944		5.19333	0.91147	0.6953
5.2	0.59863		5.2	4.88002		5.2	0.51598	0.51845		5.2	2.97368	0.59842		5.2	0.9854	0.74725
5.20667	0.59988		5.20667	5.15431		5.20667	0.51821	0.51975		5.20667	3.16817	0.61148		5.20667	1.07846	0.81984
5.21333	0.60333		5.21333	5.27663		5.21333	0.52012	0.52227		5.21333	3.34787	0.62471		5.21333	1.19492	0.92011
5.22	0.60589		5.22	5.24147		5.22	0.52171	0.52423		5.22	3.48888	0.63801		5.22	1.33707	1.05677
5.22667	0.60774		5.22667	5.06198		5.22667	0.52486	0.52574		5.22667	3.57437	0.64996		5.22667	1.50717	1.23824
5.23333	0.60983		5.23333	4.76473		5.23333	0.52701	0.52702		5.23333	3.59088	0.65677		5.23333	1.70626	1.46958
5.24	0.61113		5.24	4.38291		5.24	0.52857	0.52762		5.24	3.53112	0.66074		5.24	1.93654	1.75045
5.24667	0.61458		5.24667	3.95441		5.24667	0.53178	0.5284		5.24667	3.40184	0.65992		5.24667	2.20065	2.07731
5.25333	0.61794		5.25333	3.5117		5.25333	0.53494	0.5291		5.25333	3.21455	0.65524		5.25333	2.49963	2.43754
5.26	0.62036		5.26	3.08077		5.26	0.53662	0.5299		5.26	2.98754	0.64922		5.26	2.8299	2.81772
5.26667	0.6238		5.26667	2.68023		5.26667	0.5375	0.53054		5.26667	2.7383	0.64065		5.26667	3.18286	3.19858
5.27333	0.62638		5.27333	2.3204		5.27333	0.53791	0.53046		5.27333	2.48362	0.63028		5.27333	3.54693	3.55881
5.28	0.62936		5.28	2.0072		5.28	0.53838	0.53258		5.28	2.23434	0.61937		5.28	3.91611	3.88137
5.28667	0.6327		5.28667	1.74135		5.28667	0.54126	0.53258		5.28667	2.00226	0.60783		5.28667	4.27346	4.15825
5.29333	0.63371		5.29333	1.52022		5.29333	0.54314	0.53306		5.29333	1.79196	0.59929		5.29333	4.61086	4.38204
5.3	0.6363		5.3	1.33931		5.3	0.54588	0.53232		5.3	1.60683	0.59263		5.3	4.91986	4.55438
5.30667	0.63929		5.30667	1.19391		5.30667	0.5476	0.53342		5.30667	1.44906	0.58679		5.30667	5.19495	4.67684
5.31333	0.64085		5.31333	1.08055		5.31333	0.54921	0.5337		5.31333	1.31471	0.58214		5.31333	5.4341	4.75513
5.32	0.64318		5.32	0.99024		5.32	0.5509	0.53363		5.32	1.20209	0.57694		5.32	5.63032	4.79014
5.32667	0.64574		5.32667	0.92033		5.32667	0.55336	0.5357		5.32667	1.11064	0.57255		5.32667	5.78478	4.78975
5.33333	0.64784		5.33333	0.86636		5.33333	0.55612	0.53779		5.33333	1.03653	0.56822		5.33333	5.89991	4.75686
5.34	0.64996		5.34	0.82431		5.34	0.55771	0.53729		5.34	0.97324	0.56675		5.34	5.97396	4.69132
5.34667	0.65212		5.34667	0.79225		5.34667	0.56047	0.5384		5.34667	0.9221	0.56656		5.34667	6.00338	4.59659
5.35333	0.65397		5.35333	0.76788		5.35333	0.56281	0.53989		5.35333	0.88171	0.56621		5.35333	5.99223	4.47609
5.36	0.65657		5.36	0.75139		5.36	0.56509	0.54111		5.36	0.84792	0.56433		5.36	5.94457	4.33362
5.36667	0.65947		5.36667	0.73881		5.36667	0.56655	0.54298		5.36667	0.81973	0.56544		5.36667	5.86201	4.17385
5.37333	0.66319		5.37333	0.72752		5.37333	0.56811	0.54525		5.37333	0.79732	0.56621		5.37333	5.74807	4.00044
5.38	0.66571		5.38	0.71938		5.38	0.56925	0.5463		5.38	0.78072	0.56674		5.38	5.61059	3.8179
5.38667	0.66717		5.38667	0.71284		5.38667	0.57104	0.54847		5.38667	0.76574	0.56732		5.38667	5.45146	3.63355
5.39333	0.66983		5.39333	0.70577		5.39333	0.57244	0.54966		5.39333	0.75303	0.56839		5.39333	5.27598	3.44944
5.4	0.67238		5.4	0.70017		5.4	0.57407	0.5503		5.4	0.74261	0.57033		5.4	5.08731	3.265
5.40667	0.67553		5.40667	0.69545		5.40667	0.57614	0.5513		5.40667	0.73397	0.57367		5.40667	4.8918	3.08294
5.41333	0.6791		5.41333	0.69041		5.41333	0.57672	0.55322		5.41333	0.72599	0.57471		5.41333	4.69288	2.90671
5.42	0.68092		5.42	0.68647		5.42	0.57824	0.55484		5.42	0.71895	0.57672		5.42	4.49451	2.73535
5.42667	0.68323		5.42667	0.68126		5.42667	0.58075	0.55577		5.42667	0.71296	0.57774		5.42667	4.30372	2.56798
5.43333	0.68487		5.43333	0.67932		5.43333	0.58187	0.5567		5.43333	0.70695	0.57959		5.43333	4.12448	2.4089
5.44	0.68531		5.44	0.67547		5.44	0.58319	0.55853		5.44	0.70249	0.57977		5.44	3.96313	2.25889
5.44667	0.68656		5.44667	0.67157		5.44667	0.58357	0.56067		5.44667	0.69811	0.58147		5.44667	3.81987	2.11734
5.45333	0.68928		5.45333	0.66907		5.45333	0.58571	0.56323		5.45333	0.69378	0.58302		5.45333	3.69875	1.98581
5.46	0.69281		5.46	0.6674		5.46	0.58569	0.56339		5.46	0.68952	0.58484		5.46	3.60081	1.8656
5.46667	0.6958		5.46667	0.66524		5.46667	0.58679	0.56412		5.46667	0.68589	0.58595		5.46667	3.52069	1.75569
5.47333	0.69686		5.47333	0.66453		5.47333	0.58986	0.56623		5.47333	0.68301	0.58784		5.47333	3.45252	1.65813
5.48	0.69995		5.48	0.66328		5.48	0.5931	0.56999		5.48	0.68103	0.5905		5.48	3.3901	1.5679
5.48667	0.70242		5.48667	0.66109		5.48667	0.59508	0.57142		5.48667	0.67948	0.59187		5.48667	3.324	1.49105
5.49333	0.70504		5.49333	0.66074		5.49333	0.59753	0.57226		5.49333	0.67863	0.59433		5.49333	3.24902	1.42448
5.5	0.70633		5.5	0.66001		5.5	0.59951	0.57271		5.5	0.67773	0.5958		5.5	3.16001	1.36704
5.50667	0.70726		5.50667	0.65952		5.50667	0.60137	0.57498		5.50667	0.67612	0.59783		5.50667	3.05617	1.31915
5.51333	0.70956		5.51333	0.6611		5.51333	0.6033	0.57569		5.51333	0.67371	0.60084		5.51333	2.93603	1.27944
5.52	0.7104		5.52	0.66137		5.52	0.60385	0.57896		5.52	0.67367	0.60309		5.52	2.80056	1.2524
5.52667	0.71254		5.52667	0.66363		5.52667	0.60533	0.57928		5.52667	0.6749	0.60421		5.52667	2.65707	1.23611
5.53333	0.71461		5.53333	0.66401		5.53333	0.60569	0.5814		5.53333	0.67504	0.60654		5.53333	2.51021	1.23794
5.54	0.7175		5.54	0.6655		5.54	0.6089	0.58196		5.54	0.67356	0.60896		5.54	2.36528	1.25598
5.54667	0.72016		5.54667	0.66972		5.54667	0.61208	0.58285		5.54667	0.67116	0.61145		5.54667	2.22643	1.29914
5.55333	0.72277		5.55333	0.67493		5.55333	0.61208	0.5858		5.55333	0.67078	0.61289		5.55333	2.09908	1.37681
5.56	0.72665		5.56	0.68108		5.56	0.61452	0.58653		5.56	0.67177	0.61493		5.56	1.98556	1.50006
5.56667	0.72806		5.56667	0.68667		5.56667	0.61657	0.58845		5.56667	0.6738	0.61632		5.56667	1.88737	1.67933
5.57333	0.72881		5.57333	0.69235		5.57333	0.61799	0.59069		5.57333	0.67595	0.61937		5.57333	1.80886	1.93537
5.58	0.73159		5.58	0.69777		5.58	0.61899	0.59362		5.58	0.67777	0.62088		5.58	1.75619	2.29388
5.58667	0.73416		5.58667	0.70233		5.58667	0.62183	0.59529		5.58667	0.6789	0.62445		5.58667	1.72679	2.78671
5.59333	0.73611		5.59333	0.70608		5.59333	0.62376	0.59622		5.59333	0.68006	0.62846		5.59333	1.72761	3.47299
5.6	0.7371		5.6	0.70642		5.6	0.62739	0.59849		5.6	0.68071	0.63317		5.6	1.76824	4.45311
5.60667	0.73755		5.60667	0.70854		5.60667	0.62731	0.59989		5.60667	0.68163	0.63803		5.60667	1.8649	5.89347
5.61333	0.74013		5.61333	0.70874		5.61333	0.62736	0.60051		5.61333	0.68248	0.64296		5.61333	2.03569	8.05771
5.62	0.74195		5.62	0.70616		5.62	0.62937	0.60335		5.62	0.68208	0.64714		5.62	2.31683	11.331
5.62667	0.74343		5.62667	0.70238		5.62667	0.63278	0.60631		5.62667	0.68141	0.65154		5.62667	2.74609	16.1701
5.63333	0.74442		5.63333	0.69782		5.63333	0.63424	0.60864		5.63333	0.68049	0.65528		5.63333	3.37224	23.0132
5.64	0.7464		5.64	0.69448		5.64	0.63581	0.61119		5.64	0.68179	0.65748		5.64	4.24057	32.1213
5.64667	0.74868		5.64667	0.69035		5.64667	0.63862	0.61189		5.64667	0.68214	0.65907		5.64667	5.37897	43.4102
5.65333	0.7503		5.65333	0.68736		5.65333	0.64012	0.61231		5.65333	0.68237	0.65729		5.65333	6.78419	56.3704
5.66	0.75175		5.66	0.6852		5.66	0.64218	0.61523		5.66	0.68308	0.6555		5.66	8.41223	70.1184
5.66667	0.75341		5.66667	0.68554		5.66667	0.64401	0.61671		5.66667	0.68426	0.6542		5.66667	10.1861	83.5581
5.67333	0.75608		5.67333	0.68549		5.67333	0.6453	0.617		5.67333	0.68599	0.65347		5.67333	11.9949	95.6119
5.68	0.75816		5.68	0.68364		5.68	0.64737	0.61988		5.68	0.68669	0.65263		5.68	13.7136	105.419
5.68667	0.75917		5.68667	0.68208		5.68667	0.64828	0.62124		5.68667	0.68756	0.6528		5.68667	15.2227	112.445
5.69333	0.76068		5.69333	0.68022		5.69333	0.65122	0.62406		5.69333	0.68974	0.65251		5.69333	16.4303	116.486
5.7	0.76028		5.7	0.68104		5.7	0.65388	0.6287		5.7	0.69266	0.65348		5.7	17.273	117.627
5.70667	0.76451		5.70667	0.68122		5.70667	0.6547	0.63078		5.70667	0.69585	0.65186		5.70667	17.7212	116.171
5.71333	0.76716		5.71333	0.68047		5.71333	0.65513	0.6317		5.71333	0.69775	0.65259		5.71333	17.7805	112.535
5.72	0.7695		5.72	0.68115		5.72	0.65776	0.63172		5.72	0.70007	0.65435		5.72	17.4854	107.192
5.72667	0.77217		5.72667	0.68234		5.72667	0.65991	0.63398		5.72667	0.70179	0.65574		5.72667	16.8894	100.613
5.73333	0.77442		5.73333	0.68409		5.73333	0.66285	0.63626		5.73333	0.7039	0.65717		5.73333	16.0519	93.2302
5.74	0.77618		5.74	0.6856		5.74	0.66464	0.6382		5.74	0.70702	0.66018		5.74	15.0429	85.4236
5.74667	0.77839		5.74667	0.68708		5.74667	0.66579	0.64042		5.74667	0.70736	0.66225		5.74667	13.9203	77.5095
5.75333	0.78091		5.75333	0.68914		5.75333	0.66674	0.64275		5.75333	0.70784	0.66304		5.75333	12.7375	69.7348
5.76	0.78119		5.76	0.69008		5.76	0.66922	0.64282		5.76	0.70858	0.66293		5.76	11.5405	62.2908
5.76667	0.78282		5.76667	0.69234		5.76667	0.66983	0.64645		5.76667	0.70893	0.66494		5.76667	10.3696	55.3062
5.77333	0.78415		5.77333	0.69256		5.77333	0.67228	0.65048		5.77333	0.7097	0.66657		5.77333	9.25139	48.862
5.78	0.78525		5.78	0.69476		5.78	0.67549	0.65232		5.78	0.71011	0.6684		5.78	8.20625	43.0031
5.78667	0.78616		5.78667	0.69608		5.78667	0.6762	0.65228		5.78667	0.70898	0.67052		5.78667	7.24602	37.7366
5.79333	0.78852		5.79333	0.69788		5.79333	0.67854	0.65265		5.79333	0.70844	0.67102		5.79333	6.37352	33.0479
5.8	0.79113		5.8	0.69897		5.8	0.68205	0.65584		5.8	0.70911	0.67247		5.8	5.59344	28.9101
5.80667	0.7928		5.80667	0.70094		5.80667	0.68544	0.6586		5.80667	0.71066	0.67594		5.80667	4.90531	25.2784
5.81333	0.79414		5.81333	0.70157		5.81333	0.68724	0.66099		5.81333	0.71148	0.67836		5.81333	4.30297	22.1119
5.82	0.79652		5.82	0.70379		5.82	0.68949	0.66317		5.82	0.71325	0.68087		5.82	3.78037	19.3599
5.82667	0.80053		5.82667	0.7066		5.82667	0.69102	0.66348		5.82667	0.71447	0.68271		5.82667	3.33107	16.9796
5.83333	0.80327		5.83333	0.70893		5.83333	0.6916	0.66399		5.83333	0.71752	0.68564		5.83333	2.94791	14.9264
5.84	0.8043		5.84	0.71039		5.84	0.69357	0.66561		5.84	0.71604	0.6887		5.84	2.62104	13.1595
5.84667	0.80495		5.84667	0.71193		5.84667	0.69657	0.66974		5.84667	0.71831	0.69103		5.84667	2.34549	11.6401
5.85333	0.80734		5.85333	0.71375		5.85333	0.69853	0.67074		5.85333	0.71879	0.69241		5.85333	2.11432	10.3355
5.86	0.80829		5.86	0.71543		5.86	0.70042	0.67116		5.86	0.72091	0.69412		5.86	1.92112	9.21743
5.86667	0.81112		5.86667	0.71689		5.86667	0.70164	0.67398		5.86667	0.72279	0.6949		5.86667	1.76085	8.2633
5.87333	0.81334		5.87333	0.71894		5.87333	0.70489	0.6755		5.87333	0.72285	0.69772		5.87333	1.62915	7.44684
5.88	0.81514		5.88	0.72107		5.88	0.70712	0.67845		5.88	0.72456	0.69938		5.88	1.52225	6.75268
5.88667	0.81734		5.88667	0.72146		5.88667	0.70943	0.68219		5.88667	0.72436	0.70067		5.88667	1.43444	6.16503
5.89333	0.82057		5.89333	0.72327		5.89333	0.7115	0.6839		5.89333	0.72579	0.70297		5.89333	1.3646	5.66619
5.9	0.82232		5.9	0.72454		5.9	0.71354	0.68476		5.9	0.72815	0.70535		5.9	1.30792	5.24285
5.90667	0.8251		5.90667	0.72698		5.90667	0.71409	0.68619		5.90667	0.73104	0.70929		5.90667	1.26271	4.88136
5.91333	0.82535		5.91333	0.72827		5.91333	0.71643	0.68971		5.91333	0.7348	0.70972		5.91333	1.22481	4.56822
5.92	0.82446		5.92	0.7288		5.92	0.71916	0.69272		5.92	0.73594	0.70947		5.92	1.19466	4.2965
5.92667	0.82796		5.92667	0.7302		5.92667	0.72153	0.69583		5.92667	0.73909	0.71082		5.92667	1.1708	4.05549
5.93333	0.83157		5.93333	0.73317		5.93333	0.72388	0.69762		5.93333	0.74247	0.7123		5.93333	1.14919	3.83758
5.94	0.83327		5.94	0.73591		5.94	0.72498	0.69736		5.94	0.74386	0.7167		5.94	1.13143	3.63732
5.94667	0.83554		5.94667	0.73916		5.94667	0.7247	0.69836		5.94667	0.74646	0.71779		5.94667	1.11558	3.44971
5.95333	0.83694		5.95333	0.7421		5.95333	0.72741	0.69855		5.95333	0.74939	0.71929		5.95333	1.0993	3.27388
5.96	0.83959		5.96	0.74275		5.96	0.73076	0.70014		5.96	0.75312	0.72159		5.96	1.08284	3.11059
5.96667	0.84166		5.96667	0.74358		5.96667	0.73313	0.70251		5.96667	0.75499	0.72526		5.96667	1.06592	2.9568
5.97333	0.84354		5.97333	0.74589		5.97333	0.73647	0.70347		5.97333	0.7552	0.7283		5.97333	1.05161	2.81304
5.98	0.84517		5.98	0.74832		5.98	0.7377	0.70675		5.98	0.7556	0.72894		5.98	1.04058	2.68423
5.98667	0.84679		5.98667	0.75107		5.98667	0.73867	0.70771		5.98667	0.75721	0.73025		5.98667	1.03001	2.57127
5.99333	0.84835		5.99333	0.75171		5.99333	0.74059	0.71071		5.99333	0.76068	0.73197		5.99333	1.02442	2.47566
6	0.85078		6	0.7533		6	0.7417	0.71243		6	0.76298	0.73513		6	1.02011	2.39815
6.00667	0.85301		6.00667	0.75428		6.00667	0.74326	0.71525		6.00667	0.76479	0.73528		6.00667	1.01737	2.34039
6.01333	0.8555		6.01333	0.75693		6.01333	0.7471	0.71721		6.01333	0.76643	0.73693		6.01333	1.02006	2.30287
6.02	0.85777		6.02	0.7605		6.02	0.74847	0.71956		6.02	0.76625	0.73882		6.02	1.02622	2.2807
6.02667	0.85974		6.02667	0.76178		6.02667	0.7493	0.72124		6.02667	0.76672	0.74197		6.02667	1.03365	2.27326
6.03333	0.86175		6.03333	0.76258		6.03333	0.75227	0.72414		6.03333	0.76879	0.74385		6.03333	1.04096	2.27007
6.04	0.86401		6.04	0.76403		6.04	0.75341	0.72528		6.04	0.76906	0.74602		6.04	1.05036	2.26654
6.04667	0.8667		6.04667	0.76624		6.04667	0.75466	0.72763		6.04667	0.76899	0.74771		6.04667	1.05601	2.25732
6.05333	0.86808		6.05333	0.7674		6.05333	0.75596	0.73063		6.05333	0.77004	0.74951		6.05333	1.05972	2.23856
6.06	0.86887		6.06	0.76788		6.06	0.75522	0.73329		6.06	0.77103	0.75168		6.06	1.05961	2.20657
6.06667	0.87012		6.06667	0.76923		6.06667	0.75677	0.73528		6.06667	0.77304	0.75171		6.06667	1.05692	2.16194
6.07333	0.87336		6.07333	0.77038		6.07333	0.75723	0.7375		6.07333	0.77553	0.75213		6.07333	1.05311	2.10399
6.08	0.87641		6.08	0.7723		6.08	0.76086	0.73963		6.08	0.77796	0.75534		6.08	1.05262	2.03519
6.08667	0.87838		6.08667	0.77427		6.08667	0.76425	0.74096		6.08667	0.77961	0.7587		6.08667	1.05765	1.95844
6.09333	0.87971		6.09333	0.77672		6.09333	0.76642	0.74269		6.09333	0.78126	0.76114		6.09333	1.0666	1.8792
6.1	0.88156		6.1	0.7811		6.1	0.76795	0.74515		6.1	0.78103	0.76179		6.1	1.08274	1.80103
6.10667	0.88217		6.10667	0.78379		6.10667	0.77055	0.7456		6.10667	0.78322	0.76444		6.10667	1.10362	1.7242
6.11333	0.88347		6.11333	0.78675		6.11333	0.77299	0.74859		6.11333	0.78736	0.76547		6.11333	1.1308	1.6513
6.12	0.88485		6.12	0.78821		6.12	0.7745	0.75068		6.12	0.78877	0.76886		6.12	1.1629	1.58442
6.12667	0.88725		6.12667	0.78706		6.12667	0.77638	0.75335		6.12667	0.7908	0.77067		6.12667	1.19912	1.52545
6.13333	0.88813		6.13333	0.78744		6.13333	0.77732	0.75343		6.13333	0.79328	0.77228		6.13333	1.23451	1.47271
6.14	0.88951		6.14	0.78894		6.14	0.77833	0.7542		6.14	0.79319	0.77348		6.14	1.26912	1.42669
6.14667	0.89081		6.14667	0.79128		6.14667	0.781	0.7571		6.14667	0.79513	0.77286		6.14667	1.29955	1.38808
6.15333	0.89318		6.15333	0.79298		6.15333	0.78255	0.75959		6.15333	0.79746	0.775		6.15333	1.3258	1.35817
6.16	0.89624		6.16	0.79486		6.16	0.784	0.7601		6.16	0.8007	0.7766		6.16	1.34608	1.33889
6.16667	0.89835		6.16667	0.79709		6.16667	0.78516	0.76293		6.16667	0.80201	0.7776		6.16667	1.35952	1.3261
6.17333	0.90138		6.17333	0.79829		6.17333	0.78628	0.76453		6.17333	0.80208	0.78119		6.17333	1.36908	1.32326
6.18	0.90355		6.18	0.80041		6.18	0.78895	0.76632		6.18	0.80327	0.78209		6.18	1.37436	1.32874
6.18667	0.90554		6.18667	0.8012		6.18667	0.79023	0.76868		6.18667	0.80436	0.78454		6.18667	1.37883	1.34215
6.19333	0.90698		6.19333	0.80266		6.19333	0.79104	0.76914		6.19333	0.80631	0.78554		6.19333	1.38397	1.36204
6.2	0.9087		6.2	0.80509		6.2	0.79305	0.77087		6.2	0.80949	0.78709		6.2	1.38961	1.3828
6.20667	0.91136		6.20667	0.8067		6.20667	0.79539	0.77515		6.20667	0.80961	0.78848		6.20667	1.39941	1.40141
6.21333	0.9144		6.21333	0.80765		6.21333	0.79558	0.77592		6.21333	0.81041	0.79018		6.21333	1.41447	1.41899
6.22	0.9164		6.22	0.80876		6.22	0.79734	0.77535		6.22	0.81145	0.79252		6.22	1.43396	1.43121
6.22667	0.91742		6.22667	0.80923		6.22667	0.79859	0.77713		6.22667	0.81202	0.79323		6.22667	1.45911	1.43862
6.23333	0.91687		6.23333	0.8126		6.23333	0.80127	0.77985		6.23333	0.81281	0.7949		6.23333	1.48439	1.43834
6.24	0.91725		6.24	0.81568		6.24	0.80315	0.78291		6.24	0.81648	0.79635		6.24	1.51022	1.42932
6.24667	0.91848		6.24667	0.81727		6.24667	0.80529	0.78458		6.24667	0.81824	0.79672		6.24667	1.53332	1.4153
6.25333	0.92075		6.25333	0.8197		6.25333	0.80666	0.78615		6.25333	0.81947	0.79738		6.25333	1.55212	1.39628
6.26	0.92407		6.26	0.82197		6.26	0.80763	0.78774		6.26	0.82077	0.80097		6.26	1.56697	1.37174
6.26667	0.92681		6.26667	0.82483		6.26667	0.80837	0.79106		6.26667	0.81999	0.80326		6.26667	1.57685	1.34331
6.27333	0.92733		6.27333	0.82543		6.27333	0.81051	0.79111		6.27333	0.8202	0.80444		6.27333	1.58375	1.31543
6.28	0.92865		6.28	0.82732		6.28	0.81097	0.79171		6.28	0.82346	0.80625		6.28	1.58672	1.29145
6.28667	0.93194		6.28667	0.82967		6.28667	0.81332	0.79406		6.28667	0.82554	0.80836		6.28667	1.58868	1.26806
6.29333	0.93367		6.29333	0.83049		6.29333	0.81485	0.79575		6.29333	0.82694	0.80869		6.29333	1.59094	1.24616
6.3	0.9357		6.3	0.83192		6.3	0.81673	0.79621		6.3	0.83001	0.80961		6.3	1.59676	1.22816
6.30667	0.93755		6.30667	0.83261		6.30667	0.81901	0.79744		6.30667	0.83098	0.81133		6.30667	1.60544	1.21281
6.31333	0.93736		6.31333	0.8333		6.31333	0.82046	0.79783		6.31333	0.83162	0.8129		6.31333	1.61647	1.1982
6.32	0.93919		6.32	0.83496		6.32	0.82158	0.79934		6.32	0.83411	0.8174		6.32	1.62732	1.18596
6.32667	0.94028		6.32667	0.83772		6.32667	0.82075	0.80322		6.32667	0.83498	0.81782		6.32667	1.63666	1.17767
6.33333	0.94225		6.33333	0.839		6.33333	0.82399	0.80496		6.33333	0.83657	0.82004		6.33333	1.6424	1.17028
6.34	0.94281		6.34	0.8399		6.34	0.82654	0.80678		6.34	0.83884	0.82212		6.34	1.64504	1.16365
6.34667	0.94473		6.34667	0.84106		6.34667	0.82696	0.80951		6.34667	0.84257	0.8238		6.34667	1.64103	1.15797
6.35333	0.94748		6.35333	0.84335		6.35333	0.82842	0.81176		6.35333	0.84215	0.82574		6.35333	1.63198	1.15235
6.36	0.94842		6.36	0.84575		6.36	0.83142	0.81355		6.36	0.84291	0.8267		6.36	1.61907	1.14614
6.36667	0.95095		6.36667	0.84677		6.36667	0.8335	0.8164		6.36667	0.84255	0.83059		6.36667	1.60345	1.14252
6.37333	0.95251		6.37333	0.84926		6.37333	0.83579	0.81769		6.37333	0.84316	0.83319		6.37333	1.58727	1.13954
6.38	0.95491		6.38	0.8511		6.38	0.83961	0.8192		6.38	0.84749	0.83502		6.38	1.5698	1.13827
6.38667	0.95641		6.38667	0.8528		6.38667	0.84075	0.81912		6.38667	0.8516	0.83842		6.38667	1.55114	1.13633
6.39333	0.95805		6.39333	0.85617		6.39333	0.84219	0.82132		6.39333	0.85458	0.84007		6.39333	1.53215	1.13574
6.4	0.95979		6.4	0.85936		6.4	0.84354	0.8242		6.4	0.85806	0.84173		6.4	1.51421	1.13443
6.40667	0.96138		6.40667	0.86099		6.40667	0.84526	0.82619		6.40667	0.85811	0.84523		6.40667	1.49659	1.13412
6.41333	0.96225		6.41333	0.8623		6.41333	0.8475	0.82727		6.41333	0.85802	0.8496		6.41333	1.48021	1.1339
6.42	0.96378		6.42	0.86561		6.42	0.84896	0.8289		6.42	0.8602	0.85262		6.42	1.46529	1.13625
6.42667	0.96577		6.42667	0.86453		6.42667	0.85097	0.83098		6.42667	0.86179	0.8558		6.42667	1.45004	1.13516
6.43333	0.96809		6.43333	0.86411		6.43333	0.85392	0.83364		6.43333	0.86235	0.85886		6.43333	1.43533	1.13668
6.44	0.96991		6.44	0.86615		6.44	0.85455	0.83698		6.44	0.86473	0.8602		6.44	1.42478	1.13747
6.44667	0.97062		6.44667	0.8692		6.44667	0.8541	0.83922		6.44667	0.86782	0.862		6.44667	1.41724	1.13934
6.45333	0.9718		6.45333	0.86912		6.45333	0.85571	0.83996		6.45333	0.86861	0.86528		6.45333	1.41066	1.1397
6.46	0.97311		6.46	0.8695		6.46	0.85881	0.84006		6.46	0.8712	0.86762		6.46	1.40578	1.14063
6.46667	0.97453		6.46667	0.87184		6.46667	0.85933	0.84258		6.46667	0.87378	0.87061		6.46667	1.40545	1.14456
6.47333	0.9778		6.47333	0.8733		6.47333	0.86135	0.84435		6.47333	0.8736	0.87244		6.47333	1.41001	1.14814
6.48	0.97935		6.48	0.87656		6.48	0.86439	0.84807		6.48	0.8767	0.87513		6.48	1.41881	1.15169
6.48667	0.98113		6.48667	0.87807		6.48667	0.86415	0.84978		6.48667	0.87995	0.87669		6.48667	1.43433	1.1535
6.49333	0.98343		6.49333	0.88035		6.49333	0.8653	0.85017		6.49333	0.88068	0.87873		6.49333	1.45983	1.15605
6.5	0.98519		6.5	0.88066		6.5	0.86778	0.85088		6.5	0.88199	0.88004		6.5	1.50072	1.16002
6.50667	0.98809		6.50667	0.88052		6.50667	0.86865	0.85253		6.50667	0.88413	0.88189		6.50667	1.56398	1.16365
6.51333	0.98904		6.51333	0.88286		6.51333	0.8709	0.85361		6.51333	0.88578	0.88292		6.51333	1.65995	1.16773
6.52	0.99159		6.52	0.88629		6.52	0.87178	0.85507		6.52	0.88768	0.88405		6.52	1.80181	1.17212
6.52667	0.99395		6.52667	0.8885		6.52667	0.87244	0.8561		6.52667	0.88871	0.88539		6.52667	2.00548	1.17603
6.53333	0.99521		6.53333	0.89011		6.53333	0.873	0.85617		6.53333	0.89091	0.88597		6.53333	2.3014	1.18048
6.54	0.99633		6.54	0.89168		6.54	0.87386	0.8564		6.54	0.89138	0.88566		6.54	2.7266	1.18528
6.54667	0.99711		6.54667	0.89272		6.54667	0.87629	0.85936		6.54667	0.89243	0.88654		6.54667	3.33415	1.18908
6.55333	0.99952		6.55333	0.89502		6.55333	0.87803	0.86212		6.55333	0.89419	0.88733		6.55333	4.20119	1.19422
6.56	1.00226		6.56	0.89613		6.56	0.87958	0.86476		6.56	0.89596	0.88956		6.56	5.45157	1.19934
6.56667	1.00509		6.56667	0.89739		6.56667	0.88073	0.86568		6.56667	0.89858	0.89147		6.56667	7.2682	1.20556
6.57333	1.008		6.57333	0.89727		6.57333	0.8823	0.86613		6.57333	0.90038	0.89322		6.57333	9.92306	1.21494
6.58	1.00976		6.58	0.89966		6.58	0.88387	0.86898		6.58	0.9023	0.89494		6.58	13.7868	1.22603
6.58667	1.01012		6.58667	0.90138		6.58667	0.88655	0.87024		6.58667	0.90532	0.89629		6.58667	19.3179	1.24167
6.59333	1.0117		6.59333	0.90295		6.59333	0.88832	0.87237		6.59333	0.90787	0.89637		6.59333	27.0163	1.26552
6.6	1.01098		6.6	0.90572		6.6	0.88968	0.87421		6.6	0.90943	0.89892		6.6	37.344	1.29634
6.60667	1.00937		6.60667	0.90664		6.60667	0.88956	0.87346		6.60667	0.91038	0.90135		6.60667	50.6285	1.3392
6.61333	1.01103		6.61333	0.90751		6.61333	0.89001	0.87534		6.61333	0.91356	0.90278		6.61333	66.9828	1.39114
6.62	1.01124		6.62	0.9089		6.62	0.89096	0.87739		6.62	0.91479	0.90735		6.62	86.2191	1.45439
6.62667	1.01154		6.62667	0.9088		6.62667	0.89334	0.87797		6.62667	0.91628	0.91029		6.62667	107.816	1.52801
6.63333	1.01336		6.63333	0.91016		6.63333	0.89486	0.87762		6.63333	0.91884	0.91137		6.63333	130.944	1.60695
6.64	1.01587		6.64	0.91296		6.64	0.89649	0.8797		6.64	0.92106	0.91232		6.64	154.565	1.69202
6.64667	1.01683		6.64667	0.91503		6.64667	0.89803	0.88238		6.64667	0.92265	0.91332		6.64667	177.494	1.77787
6.65333	1.01735		6.65333	0.91603		6.65333	0.89931	0.88332		6.65333	0.92555	0.91456		6.65333	198.448	1.85766
6.66	1.01861		6.66	0.91783		6.66	0.90022	0.88569		6.66	0.92879	0.91738		6.66	216.184	1.92732
6.66667	1.01949		6.66667	0.91938		6.66667	0.90276	0.88777		6.66667	0.93209	0.91847		6.66667	229.64	1.98222
6.67333	1.02019		6.67333	0.91965		6.67333	0.90289	0.88956		6.67333	0.93351	0.92065		6.67333	238.03	2.02099
6.68	1.02188		6.68	0.92148		6.68	0.90499	0.89126		6.68	0.93581	0.92201		6.68	240.935	2.03873
6.68667	1.02369		6.68667	0.92312		6.68667	0.90661	0.89267		6.68667	0.93807	0.9243		6.68667	238.385	2.03798
6.69333	1.02575		6.69333	0.92291		6.69333	0.90555	0.89384		6.69333	0.94081	0.92661		6.69333	230.837	2.02284
6.7	1.02673		6.7	0.92288		6.7	0.90664	0.89473		6.7	0.94317	0.92794		6.7	219.082	1.99271
6.70667	1.02526		6.70667	0.92453		6.70667	0.9093	0.89694		6.70667	0.94473	0.93193		6.70667	204.131	1.95084
6.71333	1.02587		6.71333	0.9253		6.71333	0.91202	0.89878		6.71333	0.9463	0.93598		6.71333	187.06	1.90086
6.72	1.02901		6.72	0.92635		6.72	0.91381	0.90061		6.72	0.94728	0.9375		6.72	168.893	1.84725
6.72667	1.0291		6.72667	0.92733		6.72667	0.91408	0.90246		6.72667	0.94825	0.9382		6.72667	150.515	1.78919
6.73333	1.02931		6.73333	0.9303		6.73333	0.91571	0.90433		6.73333	0.9507	0.94136		6.73333	132.609	1.73087
6.74	1.02953		6.74	0.93094		6.74	0.91656	0.90393		6.74	0.95491	0.94442		6.74	115.687	1.67481
6.74667	1.03197		6.74667	0.93318		6.74667	0.91787	0.90598		6.74667	0.95754	0.94803		6.74667	100.101	1.62198
6.75333	1.03308		6.75333	0.93583		6.75333	0.91793	0.90779		6.75333	0.95996	0.94854		6.75333	86.0289	1.57257
6.76	1.03456		6.76	0.93816		6.76	0.91889	0.90894		6.76	0.96194	0.95008		6.76	73.52	1.52805
6.76667	1.03571		6.76667	0.93745		6.76667	0.91984	0.91051		6.76667	0.96267	0.95208		6.76667	62.5564	1.48818
6.77333	1.03847		6.77333	0.93986		6.77333	0.92199	0.91295		6.77333	0.9654	0.95436		6.77333	53.0741	1.45127
6.78	1.03959		6.78	0.94017		6.78	0.92437	0.9145		6.78	0.96785	0.95788		6.78	44.9577	1.41961
6.78667	1.04022		6.78667	0.94088		6.78667	0.92687	0.91578		6.78667	0.9703	0.95953		6.78667	38.0692	1.39196
6.79333	1.04186		6.79333	0.9409		6.79333	0.92971	0.91749		6.79333	0.97258	0.96194		6.79333	32.2611	1.36842
6.8	1.0417		6.8	0.94294		6.8	0.92847	0.9196		6.8	0.97582	0.96369		6.8	27.3942	1.3475
6.80667	1.04181		6.80667	0.9452		6.80667	0.92946	0.92226		6.80667	0.97791	0.96629		6.80667	23.3368	1.32863
6.81333	1.04434		6.81333	0.94768		6.81333	0.93163	0.92424		6.81333	0.97895	0.9688		6.81333	19.9682	1.30989
6.82	1.04496		6.82	0.94751		6.82	0.93342	0.92699		6.82	0.98073	0.96934		6.82	17.1825	1.2964
6.82667	1.04753		6.82667	0.94911		6.82667	0.93553	0.92775		6.82667	0.98298	0.97208		6.82667	14.8791	1.28248
6.83333	1.04922		6.83333	0.95031		6.83333	0.93842	0.92831		6.83333	0.98519	0.97418		6.83333	12.9767	1.27077
6.84	1.05119		6.84	0.95184		6.84	0.94135	0.92983		6.84	0.98923	0.97733		6.84	11.4061	1.25955
6.84667	1.05454		6.84667	0.95503		6.84667	0.94347	0.93241		6.84667	0.99078	0.98064		6.84667	10.1083	1.25208
6.85333	1.05465		6.85333	0.95715		6.85333	0.94327	0.93509		6.85333	0.99242	0.98303		6.85333	9.03322	1.24587
6.86	1.05478		6.86	0.95883		6.86	0.9447	0.93658		6.86	0.99443	0.98448		6.86	8.13858	1.24105
6.86667	1.05514		6.86667	0.96101		6.86667	0.94654	0.93808		6.86667	0.99747	0.9873		6.86667	7.39169	1.23604
6.87333	1.05554		6.87333	0.96203		6.87333	0.94891	0.94034		6.87333	1.00012	0.98979		6.87333	6.76412	1.23023
6.88	1.05753		6.88	0.96284		6.88	0.95116	0.94194		6.88	1.00286	0.99376		6.88	6.23324	1.226
6.88667	1.05915		6.88667	0.96445		6.88667	0.95424	0.94377		6.88667	1.00577	0.99684		6.88667	5.78313	1.22494
6.89333	1.05947		6.89333	0.96608		6.89333	0.95581	0.94601		6.89333	1.00844	0.99955		6.89333	5.39731	1.22253
6.9	1.06111		6.9	0.96735		6.9	0.95669	0.94749		6.9	1.01031	1.00121		6.9	5.06233	1.21766
6.90667	1.06451		6.90667	0.96862		6.90667	0.95801	0.94978		6.90667	1.01075	1.00197		6.90667	4.77294	1.21457
6.91333	1.06602		6.91333	0.96904		6.91333	0.96155	0.95434		6.91333	1.01362	1.00487		6.91333	4.51836	1.21183
6.92	1.06957		6.92	0.97035		6.92	0.96458	0.95649		6.92	1.01664	1.00711		6.92	4.29413	1.21136
6.92667	1.07205		6.92667	0.97266		6.92667	0.964	0.95806		6.92667	1.01954	1.01087		6.92667	4.09148	1.20877
6.93333	1.07384		6.93333	0.97385		6.93333	0.96662	0.96099		6.93333	1.02159	1.01195		6.93333	3.91097	1.20474
6.94	1.07399		6.94	0.97663		6.94	0.96822	0.96308		6.94	1.0229	1.0126		6.94	3.74698	1.20345
6.94667	1.07572		6.94667	0.9794		6.94667	0.97009	0.96586		6.94667	1.02486	1.01474		6.94667	3.59642	1.20421
6.95333	1.07886		6.95333	0.98167		6.95333	0.97407	0.96794		6.95333	1.028	1.01754		6.95333	3.4559	1.20328
6.96	1.08074		6.96	0.98374		6.96	0.97631	0.9695		6.96	1.03116	1.02071		6.96	3.32541	1.20109
6.96667	1.08262		6.96667	0.98448		6.96667	0.97783	0.97129		6.96667	1.03309	1.02306		6.96667	3.20101	1.19811
6.97333	1.08371		6.97333	0.98684		6.97333	0.98134	0.97326		6.97333	1.03449	1.02539		6.97333	3.08639	1.19646
6.98	1.08378		6.98	0.98923		6.98	0.9835	0.97595		6.98	1.03639	1.02592		6.98	2.97629	1.19493
6.98667	1.08729		6.98667	0.99177		6.98667	0.98625	0.97847		6.98667	1.0388	1.02677		6.98667	2.87212	1.19359
6.99333	1.08994		6.99333	0.99437		6.99333	0.98911	0.9814		6.99333	1.0418	1.02957		6.99333	2.7718	1.19464
7	1.09221		7	0.99763		7	0.99254	0.98299		7	1.04479	1.03223		7	2.67478	1.19501
7.00667	1.0962		7.00667	1.00075		7.00667	0.99566	0.98673		7.00667	1.0482	1.03446		7.00667	2.58068	1.19509
7.01333	1.10078		7.01333	1.00387		7.01333	0.99895	0.98988		7.01333	1.05101	1.03703		7.01333	2.49212	1.19317
7.02	1.10355		7.02	1.00618		7.02	1.00359	0.99216		7.02	1.05467	1.04062		7.02	2.40941	1.19347
7.02667	1.10567		7.02667	1.00937		7.02667	1.00602	0.99467		7.02667	1.05781	1.04558		7.02667	2.33221	1.19403
7.03333	1.11161		7.03333	1.01131		7.03333	1.00844	0.99936		7.03333	1.06155	1.04913		7.03333	2.26196	1.19661
7.04	1.11649		7.04	1.01602		7.04	1.01234	1.00538		7.04	1.06458	1.05201		7.04	2.19397	1.19974
7.04667	1.12238		7.04667	1.02257		7.04667	1.01531	1.01031		7.04667	1.06619	1.05715		7.04667	2.13325	1.20309
7.05333	1.12869		7.05333	1.02643		7.05333	1.02173	1.01623		7.05333	1.07026	1.06179		7.05333	2.07569	1.20461
7.06	1.13819		7.06	1.03296		7.06	1.02768	1.02269		7.06	1.07603	1.06686		7.06	2.02218	1.20673
7.06667	1.14773		7.06667	1.04122		7.06667	1.036	1.03039		7.06667	1.0834	1.0735		7.06667	1.97456	1.21318
7.07333	1.15624		7.07333	1.04965		7.07333	1.04496	1.03906		7.07333	1.09036	1.07992		7.07333	1.93193	1.21833
7.08	1.16624		7.08	1.0563		7.08	1.05412	1.04676		7.08	1.09797	1.08811		7.08	1.89229	1.22437
7.08667	1.17787		7.08667	1.06743		7.08667	1.06427	1.05793		7.08667	1.10798	1.09863		7.08667	1.85703	1.23284
7.09333	1.19394		7.09333	1.08122		7.09333	1.07669	1.07054		7.09333	1.1205	1.10923		7.09333	1.82689	1.23969
7.1	1.21256		7.1	1.09627		7.1	1.09161	1.08489		7.1	1.13351	1.12281		7.1	1.80256	1.25089
7.10667	1.23483		7.10667	1.11464		7.10667	1.10994	1.1026		7.10667	1.14852	1.14063		7.10667	1.78503	1.26387
7.11333	1.2621		7.11333	1.13566		7.11333	1.13182	1.1242		7.11333	1.16649	1.15866		7.11333	1.77182	1.28032
7.12	1.29499		7.12	1.1616		7.12	1.15648	1.15039		7.12	1.19028	1.18226		7.12	1.76526	1.30197
7.12667	1.33326		7.12667	1.19487		7.12667	1.18716	1.18225		7.12667	1.21863	1.212		7.12667	1.76522	1.32781
7.13333	1.3786		7.13333	1.2335		7.13333	1.22521	1.21923		7.13333	1.25252	1.24919		7.13333	1.77401	1.36046
7.14	1.43383		7.14	1.28021		7.14	1.27397	1.26614		7.14	1.29538	1.29385		7.14	1.79282	1.40093
7.14667	1.50343		7.14667	1.33748		7.14667	1.33116	1.3259		7.14667	1.34641	1.34772		7.14667	1.82422	1.44788
7.15333	1.58906		7.15333	1.40581		7.15333	1.40153	1.39846		7.15333	1.41197	1.41514		7.15333	1.87059	1.50614
7.16	1.69345		7.16	1.48928		7.16	1.48585	1.48519		7.16	1.49208	1.50026		7.16	1.93403	1.58135
7.16667	1.81642		7.16667	1.59024		7.16667	1.58686	1.58859		7.16667	1.58973	1.60283		7.16667	2.0148	1.67651
7.17333	1.95945		7.17333	1.70919		7.17333	1.70582	1.71102		7.17333	1.7084	1.72646		7.17333	2.12086	1.7913
7.18	2.12615		7.18	1.84707		7.18	1.8455	1.85479		7.18	1.84997	1.87257		7.18	2.25423	1.93116
7.18667	2.31032		7.18667	1.99986		7.18667	2.00106	2.01446		7.18667	2.01221	2.04169		7.18667	2.41451	2.09832
7.19333	2.50635		7.19333	2.16062		7.19333	2.16607	2.18309		7.19333	2.19113	2.23039		7.19333	2.60073	2.28859
7.2	2.70297		7.2	2.32446		7.2	2.33442	2.35298		7.2	2.38138	2.43034		7.2	2.80961	2.49928
7.20667	2.89214		7.20667	2.47917		7.20667	2.4929	2.51383		7.20667	2.56984	2.62639		7.20667	3.02688	2.7204
7.21333	3.06036		7.21333	2.6156		7.21333	2.63169	2.65484		7.21333	2.743	2.80719		7.21333	3.23888	2.93549
7.22	3.1998		7.22	2.72796		7.22	2.74308	2.76796		7.22	2.88775	2.95429		7.22	3.42717	3.13064
7.22667	3.30645		7.22667	2.81182		7.22667	2.82629	2.84918		7.22667	2.99655	3.06184		7.22667	3.58083	3.29296
7.23333	3.37994		7.23333	2.86671		7.23333	2.87883	2.89978		7.23333	3.06614	3.1275		7.23333	3.70351	3.41778
7.24	3.41669		7.24	2.89401		7.24	2.90393	2.921		7.24	3.09739	3.15491		7.24	3.80922	3.51512
7.24667	3.42474		7.24667	2.8977		7.24667	2.90349	2.91518		7.24667	3.09676	3.14873		7.24667	3.91619	3.6009
7.25333	3.40559		7.25333	2.87986		7.25333	2.88226	2.88895		7.25333	3.0685	3.11544		7.25333	4.02236	3.67437
7.26	3.36326		7.26	2.84554		7.26	2.84273	2.84529		7.26	3.02279	3.06296		7.26	4.10375	3.72405
7.26667	3.30669		7.26667	2.79625		7.26667	2.78854	2.78787		7.26667	2.96043	2.99612		7.26667	4.14839	3.74185
7.27333	3.23833		7.27333	2.7372		7.27333	2.72554	2.72241		7.27333	2.88451	2.91743		7.27333	4.15955	3.7295
7.28	3.15992		7.28	2.67139		7.28	2.65623	2.65196		7.28	2.80236	2.82932		7.28	4.14268	3.69316
7.28667	3.078		7.28667	2.60261		7.28667	2.58504	2.57714		7.28667	2.71668	2.73958		7.28667	4.09794	3.63781
7.29333	2.99944		7.29333	2.53426		7.29333	2.51348	2.50387		7.29333	2.6316	2.65079		7.29333	4.02446	3.5648
7.3	2.92084		7.3	2.46799		7.3	2.44617	2.43416		7.3	2.54841	2.56518		7.3	3.9261	3.47754
7.30667	2.8463		7.30667	2.40675		7.30667	2.38091	2.36823		7.30667	2.47022	2.48575		7.30667	3.80856	3.37818
7.31333	2.77697		7.31333	2.3497		7.31333	2.32053	2.3079		7.31333	2.39828	2.41287		7.31333	3.68407	3.27679
7.32	2.71596		7.32	2.29847		7.32	2.26756	2.25367		7.32	2.33263	2.34766		7.32	3.5599	3.17282
7.32667	2.66147		7.32667	2.25267		7.32667	2.22085	2.20531		7.32667	2.27574	2.28936		7.32667	3.43941	3.07314
7.33333	2.61602		7.33333	2.216		7.33333	2.18176	2.16547		7.33333	2.2262	2.23732		7.33333	3.32799	2.9812
7.34	2.57844		7.34	2.18329		7.34	2.14788	2.13314		7.34	2.18407	2.1946		7.34	3.22557	2.89893
7.34667	2.54869		7.34667	2.15945		7.34667	2.12245	2.10674		7.34667	2.15065	2.15903		7.34667	3.13275	2.82366
7.35333	2.52465		7.35333	2.14157		7.35333	2.10324	2.08568		7.35333	2.12193	2.12833		7.35333	3.05343	2.75773
7.36	2.50756		7.36	2.12904		7.36	2.09293	2.07179		7.36	2.1018	2.10712		7.36	2.987	2.70254
7.36667	2.49857		7.36667	2.12394		7.36667	2.08827	2.06517		7.36667	2.08894	2.09424		7.36667	2.93069	2.65772
7.37333	2.49617		7.37333	2.12498		7.37333	2.08885	2.0646		7.37333	2.08346	2.08784		7.37333	2.88174	2.61973
7.38	2.50079		7.38	2.13232		7.38	2.09507	2.07325		7.38	2.08591	2.08813		7.38	2.84123	2.59117
7.38667	2.51234		7.38667	2.14934		7.38667	2.11157	2.08543		7.38667	2.09437	2.09526		7.38667	2.81119	2.5724
7.39333	2.52895		7.39333	2.17245		7.39333	2.13401	2.10612		7.39333	2.10934	2.1088		7.39333	2.7908	2.56198
7.4	2.55106		7.4	2.2021		7.4	2.16284	2.13454		7.4	2.13162	2.12945		7.4	2.7767	2.55971
7.40667	2.58289		7.40667	2.23638		7.40667	2.1967	2.16853		7.40667	2.1589	2.15617		7.40667	2.77276	2.56407
7.41333	2.62186		7.41333	2.27888		7.41333	2.23761	2.20724		7.41333	2.19355	2.18908		7.41333	2.77602	2.57459
7.42	2.66328		7.42	2.3257		7.42	2.28362	2.25142		7.42	2.23434	2.22875		7.42	2.78573	2.5908
7.42667	2.70884		7.42667	2.37613		7.42667	2.3359	2.30203		7.42667	2.27893	2.27432		7.42667	2.79865	2.61254
7.43333	2.76172		7.43333	2.43069		7.43333	2.39168	2.35688		7.43333	2.32984	2.32387		7.43333	2.81873	2.63874
7.44	2.82061		7.44	2.49019		7.44	2.45097	2.41491		7.44	2.38565	2.37624		7.44	2.84665	2.67112
7.44667	2.88474		7.44667	2.55314		7.44667	2.51377	2.47783		7.44667	2.44399	2.43461		7.44667	2.87604	2.70679
7.45333	2.95279		7.45333	2.61979		7.45333	2.58215	2.54698		7.45333	2.50713	2.49606		7.45333	2.91064	2.74826
7.46	3.02845		7.46	2.69382		7.46	2.65585	2.61863		7.46	2.57459	2.56192		7.46	2.95072	2.79404
7.46667	3.10992		7.46667	2.77187		7.46667	2.73229	2.69634		7.46667	2.64663	2.63366		7.46667	2.99541	2.84638
7.47333	3.19511		7.47333	2.85306		7.47333	2.81477	2.77716		7.47333	2.72282	2.71001		7.47333	3.04525	2.90286
7.48	3.2871		7.48	2.94281		7.48	2.90294	2.8651		7.48	2.80411	2.79075		7.48	3.10159	2.96478
7.48667	3.38548		7.48667	3.03676		7.48667	2.99664	2.95826		7.48667	2.89136	2.87776		7.48667	3.16403	3.0305
7.49333	3.49362		7.49333	3.13962		7.49333	3.09711	3.05936		7.49333	2.9859	2.97177		7.49333	3.23341	3.10503
7.5	3.60942		7.5	3.25172		7.5	3.20535	3.16682		7.5	3.08618	3.07174		7.5	3.30693	3.18455
7.50667	3.73425		7.50667	3.37026		7.50667	3.32319	3.28242		7.50667	3.1938	3.17876		7.50667	3.39097	3.27222
7.51333	3.86614		7.51333	3.49622		7.51333	3.44917	3.40663		7.51333	3.30828	3.2929		7.51333	3.48239	3.3699
7.52	4.00077		7.52	3.62784		7.52	3.5801	3.53806		7.52	3.43208	3.41627		7.52	3.58263	3.47581
7.52667	4.13828		7.52667	3.76335		7.52667	3.71536	3.67344		7.52667	3.56206	3.54658		7.52667	3.69406	3.58852
7.53333	4.28038		7.53333	3.90122		7.53333	3.85466	3.81184		7.53333	3.6959	3.68158		7.53333	3.81322	3.70864
7.54	4.42615		7.54	4.0428		7.54	4	3.95476		7.54	3.83256	3.81963		7.54	3.93558	3.83396
7.54667	4.57245		7.54667	4.19104		7.54667	4.14898	4.1006		7.54667	3.97407	3.96244		7.54667	4.06261	3.96534
7.55333	4.72597		7.55333	4.34365		7.55333	4.29864	4.25323		7.55333	4.11914	4.10751		7.55333	4.19563	4.10144
7.56	4.88426		7.56	4.49977		7.56	4.45499	4.40946		7.56	4.27082	4.25775		7.56	4.33539	4.24216
7.56667	5.04631		7.56667	4.66025		7.56667	4.61634	4.56941		7.56667	4.42525	4.41265		7.56667	4.48026	4.38824
7.57333	5.2119		7.57333	4.82404		7.57333	4.78111	4.7329		7.57333	4.58427	4.57248		7.57333	4.62918	4.54081
7.58	5.38112		7.58	4.9906		7.58	4.94981	4.90012		7.58	4.74865	4.73572		7.58	4.78189	4.6965
7.58667	5.55312		7.58667	5.1585		7.58667	5.11994	5.06974		7.58667	4.91621	4.90285		7.58667	4.93912	4.85622
7.59333	5.73028		7.59333	5.3317		7.59333	5.29422	5.2427		7.59333	5.08631	5.07312		7.59333	5.10351	5.02053
7.6	5.91204		7.6	5.50754		7.6	5.47097	5.41918		7.6	5.25974	5.24704		7.6	5.2705	5.18827
7.60667	6.09719		7.60667	5.68702		7.60667	5.65068	5.59758		7.60667	5.43586	5.42563		7.60667	5.43967	5.35946
7.61333	6.28685		7.61333	5.87075		7.61333	5.83625	5.77896		7.61333	5.61583	5.60577		7.61333	5.61334	5.53536
7.62	6.48221		7.62	6.06133		7.62	6.02774	5.96688		7.62	5.79996	5.79152		7.62	5.79197	5.71328
7.62667	6.68065		7.62667	6.25678		7.62667	6.22416	6.15986		7.62667	5.98892	5.98109		7.62667	5.97486	5.89618
7.63333	6.87985		7.63333	6.45594		7.63333	6.422	6.35976		7.63333	6.18446	6.17564		7.63333	6.16519	6.08525
7.64	7.07951		7.64	6.65397		7.64	6.62494	6.56197		7.64	6.38319	6.37515		7.64	6.36063	6.28015
7.64667	7.27687		7.64667	6.8506		7.64667	6.82899	6.76553		7.64667	6.58532	6.57847		7.64667	6.55859	6.48048
7.65333	7.47174		7.65333	7.04146		7.65333	7.03072	6.96872		7.65333	6.79029	6.7849		7.65333	6.76207	6.68458
7.66	7.66082		7.66	7.22681		7.66	7.22701	7.16986		7.66	6.99257	6.98813		7.66	6.96859	6.89217
7.66667	7.84432		7.66667	7.40731		7.66667	7.41658	7.36408		7.66667	7.1897	7.18557		7.66667	7.17358	7.10081
7.67333	8.02372		7.67333	7.58362		7.67333	7.59732	7.5488		7.67333	7.38024	7.37696		7.67333	7.37211	7.3035
7.68	8.19695		7.68	7.75197		7.68	7.76903	7.7235		7.68	7.56399	7.56005		7.68	7.56338	7.49826
7.68667	8.36941		7.68667	7.91721		7.68667	7.9343	7.88902		7.68667	7.74164	7.7368		7.68667	7.74505	7.68378
7.69333	8.54371		7.69333	8.08277		7.69333	8.09896	8.05523		7.69333	7.91471	7.90757		7.69333	7.91763	7.85942
7.7	8.72118		7.7	8.24898		7.7	8.26647	8.22187		7.7	8.0846	8.07456		7.7	8.08513	8.02878
7.70667	8.9059		7.70667	8.42003		7.70667	8.436	8.39145		7.70667	8.25332	8.24109		7.70667	8.25156	8.19578
7.71333	9.09886		7.71333	8.59875		7.71333	8.61282	8.56588		7.71333	8.42594	8.41175		7.71333	8.4184	8.36383
7.72	9.30024		7.72	8.78769		7.72	8.79761	8.74649		7.72	8.60373	8.58876		7.72	8.58931	8.53652
7.72667	9.51478		7.72667	8.98581		7.72667	8.99323	8.93777		7.72667	8.78893	8.77331		7.72667	8.76844	8.71595
7.73333	9.74069		7.73333	9.19343		7.73333	9.20122	9.13847		7.73333	8.98759	8.96784		7.73333	8.95726	8.90632
7.74	9.97688		7.74	9.40922		7.74	9.41517	9.35194		7.74	9.19665	9.17418		7.74	9.15628	9.10502
7.74667	10.2262		7.74667	9.63738		7.74667	9.63872	9.57268		7.74667	9.41445	9.38757		7.74667	9.36941	9.31681
7.75333	10.4937		7.75333	9.87969		7.75333	9.87506	9.80786		7.75333	9.64217	9.61243		7.75333	9.59048	9.53751
7.76	10.7711		7.76	10.1328		7.76	10.1269	10.0558		7.76	9.88364	9.85018		7.76	9.8224	9.76769
7.76667	11.0521		7.76667	10.3901		7.76667	10.3852	10.3128		7.76667	10.1365	10.1028		7.76667	10.0694	10.0149
7.77333	11.3264		7.77333	10.6439		7.77333	10.6439	10.574		7.77333	10.3982	10.364		7.77333	10.329	10.2769
7.78	11.5897		7.78	10.8897		7.78	10.8945	10.8293		7.78	10.663	10.6268		7.78	10.6006	10.5458
7.78667	11.8392		7.78667	11.1212		7.78667	11.1329	11.0721		7.78667	10.9211	10.8831		7.78667	10.8687	10.8136
7.79333	12.0766		7.79333	11.3409		7.79333	11.3599	11.3024		7.79333	11.1674	11.1273		7.79333	11.1211	11.0707
7.8	12.3049		7.8	11.5531		7.8	11.5762	11.5201		7.8	11.4002	11.3556		7.8	11.3611	11.3125
7.80667	12.5267		7.80667	11.7574		7.80667	11.7864	11.7293		7.80667	11.6203	11.5732		7.80667	11.5852	11.5373
7.81333	12.743		7.81333	11.9567		7.81333	11.9868	11.9331		7.81333	11.8336	11.7821		7.81333	11.7982	11.749
7.82	12.958		7.82	12.1522		7.82	12.1844	12.1347		7.82	12.0387	11.9858		7.82	12.0039	11.9524
7.82667	13.1749		7.82667	12.3476		7.82667	12.3824	12.3348		7.82667	12.242	12.186		7.82667	12.2041	12.1527
7.83333	13.4029		7.83333	12.547		7.83333	12.5839	12.5388		7.83333	12.4442	12.3877		7.83333	12.4035	12.3508
7.84	13.6518		7.84	12.7548		7.84	12.7959	12.7537		7.84	12.6502	12.593		7.84	12.6055	12.5535
7.84667	13.9231		7.84667	12.9747		7.84667	13.0198	12.983		7.84667	12.8652	12.8056		7.84667	12.8179	12.7638
7.85333	14.2129		7.85333	13.2086		7.85333	13.2553	13.2288		7.85333	13.0941	13.0353		7.85333	13.0444	12.9868
7.86	14.5146		7.86	13.4543		7.86	13.503	13.488		7.86	13.3366	13.2792		7.86	13.287	13.2254
7.86667	14.8242		7.86667	13.721		7.86667	13.767	13.7626		7.86667	13.5918	13.5361		7.86667	13.5443	13.4794
7.87333	15.153		7.87333	14.0219		7.87333	14.0604	14.06		7.87333	13.8662	13.8138		7.87333	13.8175	13.7509
7.88	15.5127		7.88	14.3713		7.88	14.3967	14.3897		7.88	14.1682	14.1149		7.88	14.1135	14.0439
7.88667	15.9202		7.88667	14.7783		7.88667	14.7901	14.7678		7.88667	14.5097	14.4503		7.88667	14.4443	14.3692
7.89333	16.38		7.89333	15.2485		7.89333	15.2529	15.2034		7.89333	14.9041	14.8365		7.89333	14.8237	14.7415
7.9	16.8797		7.9	15.7665		7.9	15.7808	15.7022		7.9	15.364	15.2845		7.9	15.2688	15.1803
7.90667	17.3862		7.90667	16.2946		7.90667	16.3417	16.2393		7.90667	15.8865	15.7938		7.90667	15.792	15.6911
7.91333	17.8608		7.91333	16.7893		7.91333	16.8906	16.7733		7.91333	16.4402	16.3421		7.91333	16.3773	16.2605
7.92	18.2728		7.92	17.2173		7.92	17.3737	17.2601		7.92	16.9814	16.8831		7.92	16.9771	16.8489
7.92667	18.6065		7.92667	17.5594		7.92667	17.7622	17.6638		7.92667	17.4661	17.3746		7.92667	17.5375	17.4015
7.93333	18.8652		7.93333	17.8153		7.93333	18.0504	17.9773		7.93333	17.8658	17.7805		7.93333	18.0149	17.8736
7.94	19.0618		7.94	17.999		7.94	18.2518	18.2017		7.94	18.1713	18.0933		7.94	18.3828	18.2478
7.94667	19.2017		7.94667	18.122		7.94667	18.3822	18.358		7.94667	18.3973	18.3246		7.94667	18.6528	18.5273
7.95333	19.2926		7.95333	18.1933		7.95333	18.4564	18.458		7.95333	18.5546	18.4877		7.95333	18.8454	18.7287
7.96	19.3342		7.96	18.2227		7.96	18.4895	18.5099		7.96	18.6574	18.5952		7.96	18.9768	18.869
7.96667	19.3338		7.96667	18.2207		7.96667	18.4992	18.5319		7.96667	18.7175	18.6603		7.96667	19.0675	18.9655
7.97333	19.3087		7.97333	18.2041		7.97333	18.5106	18.5422		7.97333	18.752	18.7001		7.97333	19.1411	19.0328
7.98	19.2863		7.98	18.1958		7.98	18.541	18.5565		7.98	18.7787	18.7346		7.98	19.2234	19.0907
7.98667	19.2941		7.98667	18.2202		7.98667	18.6001	18.5933		7.98667	18.817	18.7765		7.98667	19.3293	19.1598
7.99333	19.3601		7.99333	18.2997		7.99333	18.6994	18.6712		7.99333	18.8835	18.8484		7.99333	19.4667	19.2553
8	19.5084		8	18.4481		8	18.8447	18.8017		8	18.9963	18.9613		8	19.6353	19.3882
8.00667	19.7482		8.00667	18.671		8.00667	19.0444	18.9908		8.00667	19.1653	19.1245		8.00667	19.8399	19.5736
8.01333	20.0658		8.01333	18.9532		8.01333	19.2917	19.235		8.01333	19.401	19.3461		8.01333	20.0906	19.8194
8.02	20.429		8.02	19.2687		8.02	19.5705	19.5188		8.02	19.6944	19.6267		8.02	20.3881	20.1253
8.02667	20.8021		8.02667	19.5879		8.02667	19.8589	19.8197		8.02667	20.0235	19.9422		8.02667	20.7207	20.4746
8.03333	21.1446		8.03333	19.8925		8.03333	20.1372	20.1176		8.03333	20.3623	20.2733		8.03333	21.0719	20.8445
8.04	21.4371		8.04	20.1683		8.04	20.3925	20.3959		8.04	20.694	20.6004		8.04	21.4252	21.2116
8.04667	21.6822		8.04667	20.419		8.04667	20.6316	20.6563		8.04667	21.007	20.9103		8.04667	21.7711	21.5655
8.05333	21.8962		8.05333	20.6678		8.05333	20.8731	20.9111		8.05333	21.3066	21.207		8.05333	22.1205	21.916
8.06	22.1189		8.06	20.9549		8.06	21.1506	21.1986		8.06	21.6226	21.5155		8.06	22.5104	22.2948
8.06667	22.4028		8.06667	21.3228		8.06667	21.5093	21.5621		8.06667	21.9908	21.8756		8.06667	22.983	22.7423
8.07333	22.787		8.07333	21.7979		8.07333	21.9802	22.0311		8.07333	22.448	22.325		8.07333	23.5717	23.2953
8.08	23.2921		8.08	22.3853		8.08	22.5623	22.6115		8.08	23.0183	22.8858		8.08	24.2813	23.9678
8.08667	23.9946		8.08667	23.1385		8.08667	23.2946	23.3258		8.08667	23.7202	23.5652		8.08667	25.1422	24.783
8.09333	25.059		8.09333	24.1924		8.09333	24.3	24.2862		8.09333	24.6373	24.4282		8.09333	26.2508	25.8338
8.1	26.5871		8.1	25.6417		8.1	25.6825	25.6053		8.1	25.8877	25.5922		8.1	27.6916	27.2176
8.10667	28.5232		8.10667	27.4409		8.10667	27.4186	27.2859		8.10667	27.5046	27.1106		8.10667	29.4425	28.9295
8.11333	30.6096		8.11333	29.3669		8.11333	29.3182	29.1682		8.11333	29.3665	28.9088		8.11333	31.3322	30.8075
8.12	32.4999		8.12	31.1154		8.12	31.0861	30.9717		8.12	31.2126	30.7572		8.12	33.096	32.5852
8.12667	33.9482		8.12667	32.4729		8.12667	32.4988	32.4541		8.12667	32.7792	32.384		8.12667	34.5377	34.0549
8.13333	34.9137		8.13333	33.4056		8.13333	33.5001	33.5304		8.13333	33.9536	33.641		8.13333	35.6172	35.1624
8.14	35.4959		8.14	34.0065		8.14	34.1694	34.2646		8.14	34.7784	34.5371		8.14	36.4202	35.9838
8.14667	35.823		8.14667	34.3913		8.14667	34.6199	34.7673		8.14667	35.3662	35.1726		8.14667	37.0512	36.6215
8.15333	35.9856		8.15333	34.6308		8.15333	34.9217	35.1193		8.15333	35.8046	35.6448		8.15333	37.5669	37.1436
8.16	36.0256		8.16	34.7531		8.16	35.1056	35.3501		8.16	36.1383	36.0029		8.16	38.0209	37.5957
8.16667	35.9625		8.16667	34.7805		8.16667	35.1885	35.4832		8.16667	36.4121	36.2796		8.16667	38.5171	38.0596
8.17333	35.8602		8.17333	34.7871		8.17333	35.2552	35.6067		8.17333	36.7185	36.5547		8.17333	39.2371	38.6934
8.18	35.8777		8.18	34.9497		8.18	35.4918	35.9035		8.18	37.2293	36.9934		8.18	40.3694	39.6853
8.18667	36.2694		8.18667	35.5173		8.18667	36.1406	36.6086		8.18667	38.1354	37.7912		8.18667	42.0251	41.1702
8.19333	37.2969		8.19333	36.7077		8.19333	37.3955	37.8978		8.19333	39.564	39.0939		8.19333	44.2374	43.196
8.2	39.1246		8.2	38.6259		8.2	39.3413	39.8439		8.2	41.5694	40.9539		8.2	47.1622	45.8682
8.20667	41.926		8.20667	41.448		8.20667	42.136	42.571		8.20667	44.2997	43.4563		8.20667	51.4708	49.7147
8.21333	46.3604		8.21333	45.882		8.21333	46.463	46.688		8.21333	48.3875	47.0487		8.21333	58.4446	55.9364
8.22	53.688		8.22	53.1678		8.22	53.5456	53.3987		8.22	55.0401	52.8007		8.22	69.3448	65.8972
8.22667	64.9796		8.22667	64.3164		8.22667	64.4107	63.7883		8.22667	65.4206	61.957		8.22667	84.3712	80.1507
8.23333	80.3229		8.23333	79.3767		8.23333	79.1886	78.1781		8.23333	79.872	75.2295		8.23333	101.421	97.114
8.24	98.0545		8.24	96.5331		8.24	96.1985	95.1609		8.24	96.7591	91.689		8.24	116.671	113.087
8.24667	114.747		8.24667	112.263		8.24667	112.012	111.37		8.24667	112.515	108.191		8.24667	126.788	124.435
8.25333	126.843		8.25333	123.2		8.25333	123.216	123.232		8.25333	123.627	120.95		8.25333	130.79	129.67
8.26	132.567		8.26	127.903		8.26	128.268	128.94		8.26	128.6	127.741		8.26	129.994	129.722
8.26667	132.381		8.26667	127.1		8.26667	127.796	128.947		8.26667	128.232	128.751		8.26667	126.783	126.849
8.27333	128.098		8.27333	122.685		8.27333	123.67	125.099		8.27333	124.595	125.812		8.27333	123.251	123.296
8.28	121.781		8.28	116.695		8.28	117.965	119.573		8.28	119.93	121.221		8.28	120.449	120.344
8.28667	115.167		8.28667	110.778		8.28667	112.379	114.184		8.28667	115.83	116.856		8.28667	118.521	118.283
8.29333	109.422		8.29333	105.871		8.29333	107.852	109.932		8.29333	112.906	113.618		8.29333	117.266	116.928
8.3	105.003		8.3	102.192		8.3	104.596	106.996		8.3	111.043	111.546		8.3	116.576	116.13
8.30667	101.86		8.30667	99.6219		8.30667	102.463	105.161		8.30667	109.937	110.313		8.30667	116.567	115.963
8.31333	99.857		8.31333	98.0804		8.31333	101.322	104.231		8.31333	109.435	109.688		8.31333	117.393	116.61
8.32	98.9913		8.32	97.6193		8.32	101.181	104.189		8.32	109.621	109.682		8.32	118.947	118.043
8.32667	99.3564		8.32667	98.3524		8.32667	102.14	105.157		8.32667	110.667	110.473		8.32667	120.858	119.923
8.33333	101.039		8.33333	100.318		8.33333	104.234	107.213		8.33333	112.524	112.125		8.33333	122.724	121.819
8.34	103.95		8.34	103.295		8.34	107.243	110.147		8.34	114.852	114.378		8.34	124.353	123.478
8.34667	107.712		8.34667	106.83		8.34667	110.717	113.488		8.34667	117.234	116.79		8.34667	125.849	124.95
8.35333	111.811		8.35333	110.46		8.35333	114.212	116.783		8.35333	119.431	119.008		8.35333	127.55	126.552
8.36	115.862		8.36	113.937		8.36	117.519	119.833		8.36	121.504	120.966		8.36	129.835	128.683
8.36667	119.748		8.36667	117.293		8.36667	120.73	122.754		8.36667	123.791	122.909		8.36667	132.873	131.572
8.37333	123.662		8.37333	120.817		8.37333	124.176	125.9		8.37333	126.697	125.261		8.37333	136.545	135.168
8.38	127.972		8.38	124.855		8.38	128.169	129.619		8.38	130.409	128.342		8.38	140.59	139.237
8.38667	132.895		8.38667	129.476		8.38667	132.713	133.941		8.38667	134.776	132.138		8.38667	144.737	143.5
8.39333	138.245		8.39333	134.386		8.39333	137.487	138.57		8.39333	139.45	136.371		8.39333	148.723	147.672
8.4	143.537		8.4	139.121		8.4	142.077	143.107		8.4	144.066	140.697		8.4	152.29	151.485
8.40667	148.263		8.40667	143.284		8.40667	146.138	147.213		8.40667	148.313	144.822		8.40667	155.302	154.764
8.41333	152.076		8.41333	146.617		8.41333	149.447	150.643		8.41333	151.944	148.505		8.41333	157.842	157.534
8.42	154.846		8.42	149.016		8.42	151.904	153.257		8.42	154.851	151.585		8.42	160.185	160.038
8.42667	156.671		8.42667	150.559		8.42667	153.584	155.073		8.42667	157.151	154.068		8.42667	162.612	162.582
8.43333	157.833		8.43333	151.505		8.43333	154.753	156.308		8.43333	159.156	156.162		8.43333	165.232	165.316
8.44	158.73		8.44	152.233		8.44	155.781	157.322		8.44	161.204	158.186		8.44	167.875	168.111
8.44667	159.727		8.44667	153.087		8.44667	156.978	158.449		8.44667	163.47	160.391		8.44667	170.159	170.608
8.45333	161.011		8.45333	154.238		8.45333	158.455	159.844		8.45333	165.853	162.809		8.45333	171.661	172.372
8.46	162.543		8.46	155.637		8.46	160.1	161.423		8.46	168.034	165.213		8.46	172.088	173.069
8.46667	164.12		8.46667	157.076		8.46667	161.657	162.937		8.46667	169.629	167.236		8.46667	171.32	172.543
8.47333	165.458		8.47333	158.296		8.47333	162.843	164.089		8.47333	170.33	168.529		8.47333	169.401	170.815
8.48	166.309		8.48	159.067		8.48	163.424	164.626		8.48	169.98	168.854		8.48	166.485	168.031
8.48667	166.487		8.48667	159.224		8.48667	163.255	164.391		8.48667	168.558	168.115		8.48667	162.78	164.395
8.49333	165.884		8.49333	158.679		8.49333	162.273	163.32		8.49333	166.153	166.34		8.49333	158.507	160.14
8.5	164.484		8.5	157.407		8.5	160.498	161.435		8.5	162.92	163.646		8.5	153.882	155.487
8.50667	162.335		8.50667	155.445		8.50667	158.008	158.823		8.50667	159.057	160.201		8.50667	149.105	150.647
8.51333	159.535		8.51333	152.878		8.51333	154.925	155.611		8.51333	154.765	156.195		8.51333	144.352	145.811
8.52	156.225		8.52	149.818		8.52	151.391	151.961		8.52	150.243	151.836		8.52	139.771	141.142
8.52667	152.563		8.52667	146.402		8.52667	147.564	148.036		8.52667	145.673	147.306		8.52667	135.484	136.761
8.53333	148.7		8.53333	142.775		8.53333	143.603	143.993		8.53333	141.213	142.778		8.53333	131.572	132.758
8.54	144.778		8.54	139.071		8.54	139.646	139.973		8.54	136.988	138.4		8.54	128.092	129.19
8.54667	140.925		8.54667	135.41		8.54667	135.805	136.094		8.54667	133.092	134.282		8.54667	125.06	126.08
8.55333	137.234		8.55333	131.887		8.55333	132.175	132.449		8.55333	129.585	130.505		8.55333	122.469	123.421
8.56	133.762		8.56	128.573		8.56	128.814	129.098		8.56	126.489	127.121		8.56	120.285	121.18
8.56667	130.54		8.56667	125.512		8.56667	125.759	126.075		8.56667	123.797	124.153		8.56667	118.466	119.315
8.57333	127.574		8.57333	122.722		8.57333	123.011	123.383		8.57333	121.48	121.592		8.57333	116.968	117.78
8.58	124.859		8.58	120.198		8.58	120.555	121		8.58	119.492	119.402		8.58	115.756	116.536
8.58667	122.378		8.58667	117.923		8.58667	118.362	118.896		8.58667	117.783	117.536		8.58667	114.793	115.543
8.59333	120.12		8.59333	115.872		8.59333	116.406	117.032		8.59333	116.314	115.951		8.59333	114.027	114.747
8.6	118.076		8.6	114.03		8.6	114.665	115.379		8.6	115.058	114.611		8.6	113.401	114.09
8.60667	116.247		8.60667	112.393		8.60667	113.133	113.918		8.60667	113.983	113.487		8.60667	112.859	113.514
8.61333	114.636		8.61333	110.952		8.61333	111.79	112.627		8.61333	113.048	112.543		8.61333	112.367	112.986
8.62	113.232		8.62	109.688		8.62	110.605	111.48		8.62	112.209	111.735		8.62	111.916	112.498
8.62667	111.999		8.62667	108.561		8.62667	109.531	110.427		8.62667	111.427	111.015		8.62667	111.502	112.048
8.63333	110.886		8.63333	107.522		8.63333	108.529	109.436		8.63333	110.691	110.346		8.63333	111.12	111.631
8.64	109.849		8.64	106.546		8.64	107.585	108.494		8.64	110.011	109.722		8.64	110.757	111.229
8.64667	108.875		8.64667	105.623		8.64667	106.709	107.613		8.64667	109.4	109.156		8.64667	110.381	110.807
8.65333	107.976		8.65333	104.775		8.65333	105.925	106.821		8.65333	108.865	108.655		8.65333	109.956	110.331
8.66	107.173		8.66	104.031		8.66	105.251	106.138		8.66	108.388	108.214		8.66	109.443	109.758
8.66667	106.483		8.66667	103.4		8.66667	104.685	105.564		8.66667	107.937	107.822		8.66667	108.817	109.061
8.67333	105.901		8.67333	102.884		8.67333	104.212	105.084		8.67333	107.471	107.444		8.67333	108.051	108.222
8.68	105.408		8.68	102.461		8.68	103.796	104.66		8.68	106.946	107.036		8.68	107.142	107.233
8.68667	104.966		8.68667	102.092		8.68667	103.392	104.252		8.68667	106.325	106.561		8.68667	106.092	106.101
8.69333	104.529		8.69333	101.738		8.69333	102.959	103.809		8.69333	105.581	105.981		8.69333	104.914	104.847
8.7	104.057		8.7	101.353		8.7	102.456	103.295		8.7	104.701	105.275		8.7	103.636	103.49
8.70667	103.507		8.70667	100.903		8.70667	101.853	102.679		8.70667	103.685	104.432		8.70667	102.278	102.058
8.71333	102.855		8.71333	100.363		8.71333	101.137	101.944		8.71333	102.543	103.454		8.71333	100.862	100.57
8.72	102.089		8.72	99.7138		8.72	100.3	101.08		8.72	101.291	102.354		8.72	99.411	99.056
8.72667	101.203		8.72667	98.9531		8.72667	99.3444	100.094		8.72667	99.9566	101.148		8.72667	97.9472	97.5305
8.73333	100.207		8.73333	98.0833		8.73333	98.2842	99.0051		8.73333	98.5576	99.8578		8.73333	96.4887	96.0134
8.74	99.1137		8.74	97.1134		8.74	97.1354	97.8252		8.74	97.12	98.508		8.74	95.046	94.5166
8.74667	97.9417		8.74667	96.0609		8.74667	95.9203	96.5805		8.74667	95.6705	97.1218		8.74667	93.6325	93.0553
8.75333	96.712		8.75333	94.9461		8.75333	94.662	95.2954		8.75333	94.2239	95.7182		8.75333	92.2652	91.6439
8.76	95.4449		8.76	93.7886		8.76	93.3821	93.9897		8.76	92.8002	94.3168		8.76	90.9494	90.2895
8.76667	94.1655		8.76667	92.6096		8.76667	92.1001	92.6847		8.76667	91.4128	92.9367		8.76667	89.6981	89.0027
8.77333	92.8878		8.77333	91.4235		8.77333	90.8304	91.3963		8.77333	90.0725	91.5901		8.77333	88.5215	87.7861
8.78	91.6275		8.78	90.2476		8.78	89.5879	90.1385		8.78	88.789	90.2868		8.78	87.4183	86.6472
8.78667	90.3951		8.78667	89.0948		8.78667	88.3837	88.921		8.78667	87.571	89.0369		8.78667	86.3923	85.5936
8.79333	89.1979		8.79333	87.9721		8.79333	87.2246	87.754		8.79333	86.4234	87.8513		8.79333	85.446	84.6219
8.8	88.0428		8.8	86.8911		8.8	86.1177	86.6438		8.8	85.3488	86.7339		8.8	84.5792	83.7296
8.80667	86.9385		8.80667	85.8608		8.80667	85.0715	85.5941		8.80667	84.3504	85.6877		8.80667	83.7889	82.9169
8.81333	85.8887		8.81333	84.8822		8.81333	84.0843	84.6076		8.81333	83.4293	84.7152		8.81333	83.0714	82.1799
8.82	84.8979		8.82	83.9594		8.82	83.1604	83.686		8.82	82.5824	83.8191		8.82	82.4272	81.5167
8.82667	83.9654		8.82667	83.0962		8.82667	82.3007	82.8307		8.82667	81.809	82.9993		8.82667	81.8477	80.9198
8.83333	83.0914		8.83333	82.2889		8.83333	81.5074	82.0416		8.83333	81.1079	82.255		8.83333	81.3218	80.3762
8.84	82.2751		8.84	81.5443		8.84	80.7786	81.3178		8.84	80.476	81.584		8.84	80.8445	79.8785
8.84667	81.516		8.84667	80.8608		8.84667	80.107	80.6587		8.84667	79.907	80.9823		8.84667	80.4064	79.4198
8.85333	80.8131		8.85333	80.2367		8.85333	79.495	80.0609		8.85333	79.3952	80.4443		8.85333	79.9916	78.9897
8.86	80.166		8.86	79.6671		8.86	78.9398	79.5181		8.86	78.9293	79.9638		8.86	79.5977	78.5825
8.86667	79.5709		8.86667	79.1445		8.86667	78.4314	79.024		8.86667	78.4951	79.5302		8.86667	79.2207	78.1962
8.87333	79.0188		8.87333	78.6642		8.87333	77.9609	78.5655		8.87333	78.086	79.1293		8.87333	78.857	77.8282
8.88	78.4977		8.88	78.2108		8.88	77.515	78.1328		8.88	77.6915	78.7495		8.88	78.5056	77.4717
8.88667	78.0021		8.88667	77.7789		8.88667	77.0854	77.7125		8.88667	77.3052	78.3858		8.88667	78.1616	77.1255
8.89333	77.5215		8.89333	77.3547		8.89333	76.663	77.303		8.89333	76.9254	78.0306		8.89333	77.8245	76.7884
8.9	77.0492		8.9	76.9372		8.9	76.2501	76.8974		8.9	76.5509	77.6839		8.9	77.4936	76.4577
8.90667	76.5797		8.90667	76.5234		8.90667	75.8423	76.4955		8.90667	76.1822	77.343		8.90667	77.168	76.1349
8.91333	76.112		8.91333	76.112		8.91333	75.439	76.0961		8.91333	75.8189	77.0083		8.91333	76.8519	75.8248
8.92	75.6481		8.92	75.7083		8.92	75.0424	75.7011		8.92	75.4597	76.6785		8.92	76.5494	75.5266
8.92667	75.1925		8.92667	75.3131		8.92667	74.6539	75.3115		8.92667	75.1076	76.3562		8.92667	76.2622	75.2443
8.93333	74.7481		8.93333	74.9254		8.93333	74.2751	74.929		8.93333	74.7678	76.0405		8.93333	75.9875	74.9791
8.94	74.3168		8.94	74.5481		8.94	73.9077	74.5553		8.94	74.4404	75.737		8.94	75.729	74.7292
8.94667	73.9024		8.94667	74.1854		8.94667	73.5525	74.1942		8.94667	74.1263	75.4465		8.94667	75.4872	74.4972
8.95333	73.5057		8.95333	73.8381		8.95333	73.2125	73.8464		8.95333	73.8318	75.1733		8.95333	75.2577	74.2808
8.96	73.1301		8.96	73.5072		8.96	72.8896	73.5148		8.96	73.555	74.9173		8.96	75.0422	74.0798
8.96667	72.7741		8.96667	73.1938		8.96667	72.584	73.2017		8.96667	73.2963	74.6799		8.96667	74.8406	73.8925
8.97333	72.4395		8.97333	72.8998		8.97333	72.2972	72.9045		8.97333	73.0568	74.4624		8.97333	74.6505	73.7193
8.98	72.126		8.98	72.6263		8.98	72.0309	72.6259		8.98	72.8343	74.2617		8.98	74.4682	73.5565
8.98667	71.8327		8.98667	72.3723		8.98667	71.7838	72.3656		8.98667	72.6289	74.0774		8.98667	74.2926	73.4011
8.99333	71.5613		8.99333	72.1356		8.99333	71.5544	72.1248		8.99333	72.4404	73.9073		8.99333	74.1219	73.2553
9	71.3134		9	71.9197		9	71.344	71.9012		9	72.2676	73.7543		9	73.9549	73.1135
9.00667	71.0903		9.00667	71.7235		9.00667	71.1528	71.6971		9.00667	72.1091	73.6176		9.00667	73.7823	72.9693
9.01333	70.8891		9.01333	71.5472		9.01333	70.9776	71.5125		9.01333	71.9655	73.4932		9.01333	73.6018	72.8187
9.02	70.7083		9.02	71.3923		9.02	70.8243	71.3469		9.02	71.8358	73.3803		9.02	73.4086	72.6585
9.02667	70.5475		9.02667	71.26		9.02667	70.6895	71.2014		9.02667	71.7169	73.2762		9.02667	73.2023	72.4875
9.03333	70.4082		9.03333	71.1494		9.03333	70.5763	71.0727		9.03333	71.6079	73.1803		9.03333	72.9803	72.3029
9.04	70.2884		9.04	71.0558		9.04	70.4781	70.9607		9.04	71.5018	73.0882		9.04	72.7456	72.1054
9.04667	70.1875		9.04667	70.9768		9.04667	70.3939	70.8649		9.04667	71.3943	72.9925		9.04667	72.5023	71.8965
9.05333	70.1021		9.05333	70.9115		9.05333	70.3192	70.7768		9.05333	71.2814	72.8911		9.05333	72.2506	71.6848
9.06	70.0265		9.06	70.8512		9.06	70.2506	70.6946		9.06	71.1611	72.781		9.06	71.9953	71.4682
9.06667	69.9549		9.06667	70.7896		9.06667	70.1828	70.6124		9.06667	71.0318	72.6582		9.06667	71.7337	71.2503
9.07333	69.8851		9.07333	70.7279		9.07333	70.1106	70.5268		9.07333	70.8906	72.5231		9.07333	71.4633	71.0249
9.08	69.8121		9.08	70.6623		9.08	70.0344	70.4343		9.08	70.741	72.3749		9.08	71.1879	70.7909
9.08667	69.7335		9.08667	70.591		9.08667	69.9529	70.3368		9.08667	70.5857	72.2166		9.08667	70.9026	70.5478
9.09333	69.6464		9.09333	70.5134		9.09333	69.8674	70.2348		9.09333	70.4246	72.0517		9.09333	70.6061	70.2951
9.1	69.5518		9.1	70.4344		9.1	69.7786	70.1291		9.1	70.2619	71.8807		9.1	70.3028	70.0346
9.10667	69.4526		9.10667	70.3552		9.10667	69.6865	70.021		9.10667	70.0928	71.7062		9.10667	69.9965	69.7688
9.11333	69.3481		9.11333	70.2746		9.11333	69.5931	69.91		9.11333	69.9228	71.5253		9.11333	69.6873	69.5004
9.12	69.2419		9.12	70.1902		9.12	69.4986	69.7983		9.12	69.7421	71.3331		9.12	69.3799	69.2333
9.12667	69.1374		9.12667	70.0969		9.12667	69.3978	69.6798		9.12667	69.5515	71.1242		9.12667	69.0759	68.9668
9.13333	69.0324		9.13333	69.9911		9.13333	69.2918	69.5536		9.13333	69.3477	70.9007		9.13333	68.7759	68.7029
9.14	68.9213		9.14	69.8678		9.14	69.1738	69.4152		9.14	69.1311	70.6647		9.14	68.4824	68.4445
9.14667	68.7971		9.14667	69.7212		9.14667	69.0375	69.2585		9.14667	68.9044	70.4169		9.14667	68.1951	68.1914
9.15333	68.6563		9.15333	69.5539		9.15333	68.8826	69.0861		9.15333	68.6712	70.1619		9.15333	67.9146	67.942
9.16	68.4958		9.16	69.3702		9.16	68.7115	68.8989		9.16	68.4349	69.9006		9.16	67.642	67.7003
9.16667	68.3147		9.16667	69.1731		9.16667	68.5267	68.6975		9.16667	68.1942	69.6384		9.16667	67.3764	67.4672
9.17333	68.1153		9.17333	68.965		9.17333	68.3291	68.4857		9.17333	67.9566	69.375		9.17333	67.1207	67.2399
9.18	67.9025		9.18	68.7466		9.18	68.1255	68.2682		9.18	67.7195	69.1151		9.18	66.8717	67.0187
9.18667	67.6802		9.18667	68.5242		9.18667	67.9154	68.0444		9.18667	67.4869	68.8594		9.18667	66.6333	66.8059
9.19333	67.4535		9.19333	68.2978		9.19333	67.7013	67.8185		9.19333	67.2603	68.6053		9.19333	66.405	66.5998
9.2	67.2206		9.2	68.07		9.2	67.4852	67.5931		9.2	67.0375	68.3537		9.2	66.1863	66.4005
9.20667	66.9861		9.20667	67.8425		9.20667	67.2688	67.3711		9.20667	66.8187	68.1087		9.20667	65.9781	66.2108
9.21333	66.7531		9.21333	67.6164		9.21333	67.0563	67.1529		9.21333	66.6059	67.8687		9.21333	65.7774	66.0274
9.22	66.5251		9.22	67.3905		9.22	66.8464	66.9368		9.22	66.4	67.635		9.22	65.5843	65.8502
9.22667	66.3018		9.22667	67.1665		9.22667	66.6402	66.7268		9.22667	66.1985	67.4082		9.22667	65.3984	65.6791
9.23333	66.0828		9.23333	66.9479		9.23333	66.4393	66.5198		9.23333	66.006	67.1899		9.23333	65.2204	65.5151
9.24	65.8697		9.24	66.7363		9.24	66.243	66.3193		9.24	65.8222	66.9799		9.24	65.0533	65.359
9.24667	65.6594		9.24667	66.5281		9.24667	66.0515	66.1244		9.24667	65.6452	66.7778		9.24667	64.8928	65.2123
9.25333	65.4555		9.25333	66.3297		9.25333	65.8663	65.9363		9.25333	65.4752	66.5828		9.25333	64.739	65.0696
9.26	65.2578		9.26	66.136		9.26	65.6872	65.7556		9.26	65.3109	66.3956		9.26	64.5911	64.9314
9.26667	65.066		9.26667	65.9484		9.26667	65.5149	65.5819		9.26667	65.1518	66.2163		9.26667	64.4428	64.7943
9.27333	64.8811		9.27333	65.7678		9.27333	65.3472	65.414		9.27333	65.0009	66.0439		9.27333	64.2933	64.6521
9.28	64.7046		9.28	65.5914		9.28	65.1852	65.2551		9.28	64.8572	65.8821		9.28	64.1424	64.5103
9.28667	64.536		9.28667	65.4215		9.28667	65.0321	65.1034		9.28667	64.7212	65.7253		9.28667	63.988	64.366
9.29333	64.3726		9.29333	65.2619		9.29333	64.888	64.9595		9.29333	64.5918	65.5721		9.29333	63.8317	64.2178
9.3	64.215		9.3	65.1089		9.3	64.748	64.8212		9.3	64.4679	65.4223		9.3	63.6766	64.0705
9.30667	64.0658		9.30667	64.9598		9.30667	64.6142	64.6892		9.30667	64.3478	65.2756		9.30667	63.525	63.9273
9.31333	63.9231		9.31333	64.8115		9.31333	64.4842	64.5638		9.31333	64.2285	65.129		9.31333	63.3811	63.7911
9.32	63.7881		9.32	64.663		9.32	64.3576	64.4408		9.32	64.1059	64.9752		9.32	63.2469	63.6622
9.32667	63.6544		9.32667	64.5109		9.32667	64.2314	64.3221		9.32667	63.9803	64.8187		9.32667	63.1212	63.5448
9.33333	63.5233		9.33333	64.3526		9.33333	64.1037	64.199		9.33333	63.8496	64.6596		9.33333	63.0053	63.4393
9.34	63.3912		9.34	64.1878		9.34	63.971	64.0703		9.34	63.7167	64.5013		9.34	62.8986	63.3423
9.34667	63.2572		9.34667	64.0211		9.34667	63.8337	63.9391		9.34667	63.5847	64.3441		9.34667	62.7971	63.2532
9.35333	63.1178		9.35333	63.8553		9.35333	63.6927	63.8054		9.35333	63.4529	64.194		9.35333	62.7042	63.1725
9.36	62.9723		9.36	63.6934		9.36	63.5499	63.6683		9.36	63.328	64.0522		9.36	62.6191	63.1013
9.36667	62.8226		9.36667	63.5376		9.36667	63.4089	63.5325		9.36667	63.2098	63.9174		9.36667	62.5403	63.036
9.37333	62.6731		9.37333	63.3896		9.37333	63.2721	63.4018		9.37333	63.0996	63.7909		9.37333	62.4659	62.9773
9.38	62.5283		9.38	63.2488		9.38	63.1384	63.2756		9.38	62.9962	63.6724		9.38	62.397	62.9236
9.38667	62.3869		9.38667	63.1162		9.38667	63.0138	63.1572		9.38667	62.9018	63.5606		9.38667	62.3343	62.8745
9.39333	62.2522		9.39333	62.9907		9.39333	62.8957	63.0437		9.39333	62.8163	63.4553		9.39333	62.2747	62.8299
9.4	62.125		9.4	62.8739		9.4	62.7838	62.938		9.4	62.7352	63.3564		9.4	62.2198	62.7888
9.40667	62.0076		9.40667	62.7641		9.40667	62.6814	62.8404		9.40667	62.6597	63.2626		9.40667	62.1695	62.7515
9.41333	61.8955		9.41333	62.6599		9.41333	62.5848	62.7505		9.41333	62.5886	63.1743		9.41333	62.1239	62.7169
9.42	61.7919		9.42	62.5588		9.42	62.4953	62.6698		9.42	62.5224	63.0896		9.42	62.0827	62.6863
9.42667	61.6947		9.42667	62.4615		9.42667	62.4131	62.5933		9.42667	62.4611	63.0082		9.42667	62.0451	62.6578
9.43333	61.6005		9.43333	62.3688		9.43333	62.336	62.5222		9.43333	62.4044	62.9299		9.43333	62.0129	62.6319
9.44	61.5134		9.44	62.2774		9.44	62.2616	62.4533		9.44	62.3497	62.8513		9.44	61.9882	62.6101
9.44667	61.4296		9.44667	62.1898		9.44667	62.1902	62.3886		9.44667	62.3007	62.7779		9.44667	61.965	62.5923
9.45333	61.3483		9.45333	62.1053		9.45333	62.1227	62.328		9.45333	62.2526	62.7089		9.45333	61.9473	62.5765
9.46	61.2702		9.46	62.0224		9.46	62.0592	62.2676		9.46	62.2079	62.6424		9.46	61.9353	62.5601
9.46667	61.1941		9.46667	61.9422		9.46667	61.9984	62.2089		9.46667	62.1664	62.5801		9.46667	61.927	62.5473
9.47333	61.1203		9.47333	61.8667		9.47333	61.9395	62.1522		9.47333	62.1281	62.5204		9.47333	61.922	62.5365
9.48	61.0461		9.48	61.793		9.48	61.883	62.0975		9.48	62.0937	62.4642		9.48	61.9206	62.5231
9.48667	60.9741		9.48667	61.7227		9.48667	61.8302	62.0449		9.48667	62.0603	62.4098		9.48667	61.9225	62.5096
9.49333	60.9016		9.49333	61.6582		9.49333	61.7815	61.9935		9.49333	62.0311	62.3627		9.49333	61.9261	62.4957
9.5	60.8336		9.5	61.5971		9.5	61.7358	61.9471		9.5	62.0062	62.3186		9.5	61.9326	62.4766
9.50667	60.7686		9.50667	61.5395		9.50667	61.694	61.9023		9.50667	61.9856	62.2767		9.50667	61.9382	62.4559
9.51333	60.706		9.51333	61.4862		9.51333	61.6579	61.8589		9.51333	61.9677	62.2392		9.51333	61.9445	62.4322
9.52	60.6442		9.52	61.4392		9.52	61.6265	61.8199		9.52	61.9505	62.2034		9.52	61.9516	62.4056
9.52667	60.5849		9.52667	61.3958		9.52667	61.5999	61.7847		9.52667	61.9338	62.1708		9.52667	61.9562	62.3719
9.53333	60.5294		9.53333	61.3551		9.53333	61.5767	61.753		9.53333	61.9235	62.1429		9.53333	61.9601	62.3312
9.54	60.4745		9.54	61.3229		9.54	61.5588	61.7221		9.54	61.9124	62.1161		9.54	61.9607	62.2846
9.54667	60.4258		9.54667	61.2946		9.54667	61.5419	61.6947		9.54667	61.9042	62.0921		9.54667	61.9592	62.2335
9.55333	60.3789		9.55333	61.2713		9.55333	61.5287	61.6682		9.55333	61.8967	62.0708		9.55333	61.9572	62.1788
9.56	60.3324		9.56	61.2493		9.56	61.5183	61.6454		9.56	61.8904	62.0497		9.56	61.9523	62.1219
9.56667	60.2887		9.56667	61.2313		9.56667	61.5121	61.6251		9.56667	61.8856	62.0293		9.56667	61.9486	62.0636
9.57333	60.2504		9.57333	61.2165		9.57333	61.5104	61.6075		9.57333	61.8783	62.007		9.57333	61.9437	62.0065
9.58	60.2148		9.58	61.1996		9.58	61.5086	61.5937		9.58	61.874	61.9856		9.58	61.9393	61.9489
9.58667	60.1783		9.58667	61.1829		9.58667	61.5096	61.5821		9.58667	61.8679	61.9629		9.58667	61.9377	61.895
9.59333	60.1432		9.59333	61.1665		9.59333	61.51	61.5725		9.59333	61.8613	61.9394		9.59333	61.9363	61.8439
9.6	60.1083		9.6	61.1483		9.6	61.5113	61.5616		9.6	61.85	61.9181		9.6	61.9363	61.7987
9.60667	60.0723		9.60667	61.1277		9.60667	61.5101	61.5496		9.60667	61.8402	61.8991		9.60667	61.9385	61.7587
9.61333	60.0352		9.61333	61.1062		9.61333	61.5045	61.5362		9.61333	61.8279	61.8803		9.61333	61.9432	61.7268
9.62	59.996		9.62	61.0883		9.62	61.498	61.5226		9.62	61.8168	61.8649		9.62	61.9465	61.6988
9.62667	59.9527		9.62667	61.0721		9.62667	61.4871	61.508		9.62667	61.806	61.8522		9.62667	61.956	61.6812
9.63333	59.9091		9.63333	61.0591		9.63333	61.4747	61.4946		9.63333	61.7942	61.8449		9.63333	61.9699	61.6755
9.64	59.8631		9.64	61.0494		9.64	61.4646	61.4821		9.64	61.7831	61.8416		9.64	61.9915	61.6886
9.64667	59.8197		9.64667	61.0412		9.64667	61.4521	61.4709		9.64667	61.7762	61.8439		9.64667	62.0303	61.7292
9.65333	59.7815		9.65333	61.0381		9.65333	61.441	61.4643		9.65333	61.7735	61.8499		9.65333	62.0949	61.8084
9.66	59.7464		9.66	61.0363		9.66	61.434	61.4626		9.66	61.7737	61.8597		9.66	62.1982	61.934
9.66667	59.7167		9.66667	61.0388		9.66667	61.4295	61.4648		9.66667	61.7779	61.8768		9.66667	62.3477	62.1135
9.67333	59.6917		9.67333	61.0477		9.67333	61.428	61.4708		9.67333	61.7839	61.902		9.67333	62.5426	62.3378
9.68	59.6692		9.68	61.0639		9.68	61.4264	61.4826		9.68	61.7932	61.9375		9.68	62.7715	62.5884
9.68667	59.6514		9.68667	61.0941		9.68667	61.4239	61.4973		9.68667	61.8069	61.9934		9.68667	63.0143	62.8406
9.69333	59.6373		9.69333	61.1509		9.69333	61.4241	61.5164		9.69333	61.8292	62.0786		9.69333	63.2399	63.0663
9.7	59.6292		9.7	61.2473		9.7	61.4308	61.5439		9.7	61.8685	62.2089		9.7	63.4243	63.2345
9.70667	59.6267		9.70667	61.393		9.70667	61.4474	61.584		9.70667	61.9331	62.3848		9.70667	63.5429	63.3297
9.71333	59.6455		9.71333	61.5901		9.71333	61.482	61.6415		9.71333	62.036	62.6028		9.71333	63.5831	63.3423
9.72	59.6909		9.72	61.8277		9.72	61.5455	61.7277		9.72	62.1844	62.8473		9.72	63.5422	63.2719
9.72667	59.7807		9.72667	62.0802		9.72667	61.6513	61.8561		9.72667	62.3761	63.0953		9.72667	63.4218	63.1317
9.73333	59.9239		9.73333	62.3161		9.73333	61.8105	62.0344		9.73333	62.6045	63.3171		9.73333	63.2383	62.9372
9.74	60.1246		9.74	62.5025		9.74	62.0181	62.2638		9.74	62.8462	63.4871		9.74	63.0148	62.7114
9.74667	60.3771		9.74667	62.6154		9.74667	62.2606	62.5311		9.74667	63.0715	63.5807		9.74667	62.7726	62.4756
9.75333	60.6574		9.75333	62.6439		9.75333	62.5106	62.8161		9.75333	63.2563	63.5894		9.75333	62.5292	62.2436
9.76	60.9318		9.76	62.5814		9.76	62.7383	63.0882		9.76	63.3763	63.5144		9.76	62.3005	62.0328
9.76667	61.1668		9.76667	62.4372		9.76667	62.9168	63.3174		9.76667	63.418	63.3636		9.76667	62.0943	61.8457
9.77333	61.3357		9.77333	62.2278		9.77333	63.0234	63.4788		9.77333	63.3782	63.1573		9.77333	61.9158	61.6877
9.78	61.4186		9.78	61.981		9.78	63.0456	63.5543		9.78	63.2621	62.9121		9.78	61.7627	61.5588
9.78667	61.4085		9.78667	61.7156		9.78667	62.9835	63.5404		9.78667	63.0849	62.6544		9.78667	61.6401	61.4554
9.79333	61.3165		9.79333	61.4503		9.79333	62.8461	63.4438		9.79333	62.868	62.4014		9.79333	61.5442	61.3772
9.8	61.1556		9.8	61.2		9.8	62.6524	63.2785		9.8	62.6338	62.1646		9.8	61.4703	61.3201
9.80667	60.9464		9.80667	60.9733		9.80667	62.4212	63.0658		9.80667	62.3963	61.9512		9.80667	61.4161	61.2808
9.81333	60.7169		9.81333	60.7754		9.81333	62.1766	62.8276		9.81333	62.1736	61.7668		9.81333	61.3787	61.2508
9.82	60.4847		9.82	60.607		9.82	61.936	62.5846		9.82	61.9722	61.6086		9.82	61.3541	61.2286
9.82667	60.2681		9.82667	60.4675		9.82667	61.7143	62.3495		9.82667	61.7941	61.4758		9.82667	61.3329	61.2088
9.83333	60.0721		9.83333	60.3533		9.83333	61.5162	62.1336		9.83333	61.6422	61.3667		9.83333	61.3129	61.1872
9.84	59.9035		9.84	60.2621		9.84	61.3467	61.9434		9.84	61.5151	61.2794		9.84	61.2928	61.1602
9.84667	59.763		9.84667	60.1945		9.84667	61.2029	61.777		9.84667	61.4127	61.2127		9.84667	61.2679	61.1245
9.85333	59.649		9.85333	60.1447		9.85333	61.0849	61.6331		9.85333	61.3303	61.1621		9.85333	61.2335	61.0778
9.86	59.5587		9.86	60.1116		9.86	60.9879	61.5109		9.86	61.2647	61.1251		9.86	61.1853	61.0157
9.86667	59.4901		9.86667	60.0929		9.86667	60.9107	61.4068		9.86667	61.2183	61.098		9.86667	61.1247	60.9421
9.87333	59.4395		9.87333	60.0816		9.87333	60.8535	61.321		9.87333	61.1873	61.0762		9.87333	61.0554	60.8573
9.88	59.4039		9.88	60.0771		9.88	60.8112	61.254		9.88	61.1669	61.0534		9.88	60.974	60.7633
9.88667	59.3833		9.88667	60.0708		9.88667	60.7856	61.2067		9.88667	61.1567	61.031		9.88667	60.8823	60.6663
9.89333	59.3784		9.89333	60.0625		9.89333	60.7726	61.1712		9.89333	61.1498	61.003		9.89333	60.7874	60.5684
9.9	59.3842		9.9	60.0473		9.9	60.7696	61.1481		9.9	61.1436	60.9649		9.9	60.69	60.4732
9.90667	59.3996		9.90667	60.0221		9.90667	60.775	61.1329		9.90667	61.1365	60.915		9.90667	60.5941	60.3826
9.91333	59.4212		9.91333	59.9859		9.91333	60.7828	61.1244		9.91333	61.1244	60.8548		9.91333	60.5038	60.2964
9.92	59.4446		9.92	59.9367		9.92	60.7896	61.1189		9.92	61.1016	60.7831		9.92	60.4173	60.2159
9.92667	59.4667		9.92667	59.8729		9.92667	60.794	61.112		9.92667	61.0665	60.7007		9.92667	60.3349	60.1439
9.93333	59.4815		9.93333	59.7994		9.93333	60.7906	61.0996		9.93333	61.0202	60.6108		9.93333	60.262	60.0773
9.94	59.4839		9.94	59.7186		9.94	60.778	61.0787		9.94	60.9603	60.517		9.94	60.1951	60.0145
9.94667	59.4738		9.94667	59.6337		9.94667	60.7514	61.0453		9.94667	60.8877	60.4188		9.94667	60.134	59.9562
9.95333	59.4485		9.95333	59.5454		9.95333	60.7099	61.0006		9.95333	60.8067	60.3226		9.95333	60.0774	59.9016
9.96	59.4099		9.96	59.4574		9.96	60.6562	60.9447		9.96	60.7188	60.231		9.96	60.0215	59.8503
9.96667	59.3584		9.96667	59.375		9.96667	60.5898	60.8754		9.96667	60.6273	60.146		9.96667	59.9695	59.7993
9.97333	59.2941		9.97333	59.2944		9.97333	60.5153	60.7982		9.97333	60.5382	60.0677		9.97333	59.9192	59.7503
9.98	59.2226		9.98	59.2204		9.98	60.4326	60.7129		9.98	60.4529	59.9973		9.98	59.8682	59.7023
9.98667	59.1465		9.98667	59.1507		9.98667	60.3471	60.6255		9.98667	60.3731	59.9318		9.98667	59.8189	59.6532
9.99333	59.0701		9.99333	59.0864		9.99333	60.2638	60.5391		9.99333	60.2978	59.8728		9.99333	59.7682	59.6028
10	58.9969		10	59.0271		10	60.1829	60.4546		10	60.2276	59.8173		10	59.721	59.5536
10.0067	58.9263		10.0067	58.9698		10.0067	60.1063	60.375		10.0067	60.1647	59.7654		10.0067	59.6737	59.5075
10.0133	58.8615		10.0133	58.9143		10.0133	60.035	60.2997		10.0133	60.106	59.7155		10.0133	59.6249	59.4595
10.02	58.8007		10.02	58.8578		10.02	59.9686	60.2299		10.02	60.0517	59.6676		10.02	59.5745	59.4105
10.0267	58.7453		10.0267	58.8064		10.0267	59.9067	60.1659		10.0267	60.0017	59.62		10.0267	59.524	59.3602
10.0333	58.6932		10.0333	58.7536		10.0333	59.8495	60.1074		10.0333	59.9528	59.5746		10.0333	59.4752	59.313
10.04	58.6414		10.04	58.6998		10.04	59.7969	60.0526		10.04	59.9051	59.5277		10.04	59.4273	59.2667
10.0467	58.5909		10.0467	58.6469		10.0467	59.7483	60.0014		10.0467	59.8579	59.4813		10.0467	59.3797	59.2195
10.0533	58.5411		10.0533	58.5931		10.0533	59.7007	59.9544		10.0533	59.8111	59.435		10.0533	59.3323	59.17
10.06	58.4913		10.06	58.5388		10.06	59.6535	59.9095		10.06	59.7636	59.3888		10.06	59.2861	59.1219
10.0667	58.4404		10.0667	58.486		10.0667	59.6077	59.8624		10.0667	59.7151	59.3413		10.0667	59.2394	59.0759
10.0733	58.3899		10.0733	58.4347		10.0733	59.5615	59.8168		10.0733	59.6653	59.2937		10.0733	59.1946	59.0283
10.08	58.3364		10.08	58.3853		10.08	59.5158	59.7689		10.08	59.6129	59.2447		10.08	59.1501	58.982
10.0867	58.2809		10.0867	58.3357		10.0867	59.4667	59.721		10.0867	59.5615	59.197		10.0867	59.1049	58.9359
10.0933	58.2216		10.0933	58.2849		10.0933	59.4186	59.6726		10.0933	59.5118	59.1486		10.0933	59.0583	58.8913
10.1	58.1614		10.1	58.236		10.1	59.3708	59.6257		10.1	59.4615	59.1		10.1	59.0147	58.8472
10.1067	58.0992		10.1067	58.1884		10.1067	59.3216	59.5751		10.1067	59.4089	59.0542		10.1067	58.9713	58.8033
10.1133	58.0364		10.1133	58.1408		10.1133	59.2724	59.5252		10.1133	59.3568	59.0087		10.1133	58.9283	58.7592
10.12	57.9749		10.12	58.0936		10.12	59.2232	59.4759		10.12	59.3045	58.9669		10.12	58.8873	58.7162
10.1267	57.9148		10.1267	58.051		10.1267	59.1728	59.4235		10.1267	59.2561	58.9205		10.1267	58.8433	58.6716
10.1333	57.8564		10.1333	58.0107		10.1333	59.1236	59.3734		10.1333	59.2094	58.8748		10.1333	58.7986	58.626
10.14	57.7959		10.14	57.9706		10.14	59.0746	59.3234		10.14	59.1604	58.8308		10.14	58.7548	58.5819
10.1467	57.7379		10.1467	57.9289		10.1467	59.0265	59.2728		10.1467	59.1137	58.7895		10.1467	58.7138	58.5377
10.1533	57.6805		10.1533	57.8878		10.1533	58.9776	59.2232		10.1533	59.0675	58.7472		10.1533	58.6714	58.4921
10.16	57.6234		10.16	57.8474		10.16	58.9269	59.1724		10.16	59.0208	58.7053		10.16	58.6277	58.4444
10.1667	57.5678		10.1667	57.8062		10.1667	58.8785	59.1221		10.1667	58.9762	58.6615		10.1667	58.5831	58.3984
10.1733	57.5131		10.1733	57.7669		10.1733	58.8317	59.074		10.1733	58.9306	58.6201		10.1733	58.5364	58.3511
10.18	57.4589		10.18	57.7294		10.18	58.7879	59.0271		10.18	58.8857	58.5779		10.18	58.49	58.305
10.1867	57.4063		10.1867	57.6889		10.1867	58.7436	58.9809		10.1867	58.8435	58.537		10.1867	58.4467	58.2623
10.1933	57.3583		10.1933	57.6507		10.1933	58.6977	58.935		10.1933	58.8013	58.4955		10.1933	58.4053	58.2196
10.2	57.3103		10.2	57.6131		10.2	58.653	58.8898		10.2	58.7598	58.4541		10.2	58.3629	58.1759
10.2067	57.2657		10.2067	57.5719		10.2067	58.6105	58.8452		10.2067	58.717	58.412		10.2067	58.32	58.1345
10.2133	57.2188		10.2133	57.5285		10.2133	58.5683	58.8016		10.2133	58.6763	58.37		10.2133	58.2774	58.0952
10.22	57.1728		10.22	57.4847		10.22	58.5245	58.7595		10.22	58.6339	58.3291		10.22	58.237	58.0558
10.2267	57.1287		10.2267	57.4406		10.2267	58.4812	58.7163		10.2267	58.592	58.2856		10.2267	58.1978	58.02
10.2333	57.086		10.2333	57.3944		10.2333	58.4375	58.6735		10.2333	58.5494	58.2421		10.2333	58.1606	57.9837
10.24	57.0435		10.24	57.3501		10.24	58.3914	58.6314		10.24	58.5067	58.2005		10.24	58.123	57.9491
10.2467	56.9992		10.2467	57.3047		10.2467	58.3456	58.588		10.2467	58.463	58.159		10.2467	58.0876	57.9185
10.2533	56.9538		10.2533	57.2586		10.2533	58.2988	58.5435		10.2533	58.4215	58.1194		10.2533	58.0525	57.888
10.26	56.906		10.26	57.2122		10.26	58.2531	58.5008		10.26	58.3806	58.0817		10.26	58.0181	57.8563
10.2667	56.858		10.2667	57.168		10.2667	58.2055	58.4592		10.2667	58.3382	58.0428		10.2667	57.9877	57.8262
10.2733	56.8086		10.2733	57.1235		10.2733	58.1571	58.4147		10.2733	58.296	58.0065		10.2733	57.9576	57.7973
10.28	56.7601		10.28	57.0779		10.28	58.109	58.3711		10.28	58.2544	57.9699		10.28	57.9286	57.77
10.2867	56.7119		10.2867	57.0328		10.2867	58.0585	58.3265		10.2867	58.2144	57.9376		10.2867	57.8993	57.7437
10.2933	56.6631		10.2933	56.9897		10.2933	58.008	58.282		10.2933	58.1732	57.9063		10.2933	57.8685	57.7163
10.3	56.6149		10.3	56.9472		10.3	57.9578	58.2389		10.3	58.1337	57.8768		10.3	57.8387	57.6892
10.3067	56.5682		10.3067	56.9052		10.3067	57.9103	58.1983		10.3067	58.096	57.8439		10.3067	57.8108	57.6653
10.3133	56.5237		10.3133	56.8639		10.3133	57.8639	58.1584		10.3133	58.0584	57.8122		10.3133	57.7827	57.6409
10.32	56.4805		10.32	56.8245		10.32	57.8189	58.1208		10.32	58.0217	57.7834		10.32	57.7538	57.616
10.3267	56.4407		10.3267	56.7865		10.3267	57.7764	58.0834		10.3267	57.9877	57.7549		10.3267	57.7248	57.5918
10.3333	56.4028		10.3333	56.7513		10.3333	57.7369	58.0473		10.3333	57.9556	57.7262		10.3333	57.6977	57.5689
10.34	56.3668		10.34	56.7196		10.34	57.6974	58.0141		10.34	57.9231	57.6994		10.34	57.6708	57.5471
10.3467	56.3278		10.3467	56.6861		10.3467	57.6608	57.9827		10.3467	57.8889	57.6723		10.3467	57.6445	57.526
10.3533	56.2918		10.3533	56.6556		10.3533	57.6249	57.9532		10.3533	57.855	57.6451		10.3533	57.6206	57.5056
10.36	56.2584		10.36	56.6256		10.36	57.591	57.9232		10.36	57.8216	57.6167		10.36	57.5972	57.4849
10.3667	56.2289		10.3667	56.5996		10.3667	57.5593	57.8953		10.3667	57.788	57.589		10.3667	57.5753	57.4639
10.3733	56.1994		10.3733	56.5739		10.3733	57.5288	57.8664		10.3733	57.7528	57.5609		10.3733	57.5547	57.4428
10.38	56.1713		10.38	56.5475		10.38	57.496	57.8393		10.38	57.7195	57.5338		10.38	57.5343	57.4204
10.3867	56.1453		10.3867	56.5218		10.3867	57.4648	57.813		10.3867	57.6859	57.5077		10.3867	57.5133	57.3985
10.3933	56.1184		10.3933	56.5006		10.3933	57.4352	57.7888		10.3933	57.6514	57.4829		10.3933	57.4911	57.3768
10.4	56.0923		10.4	56.4784		10.4	57.407	57.7645		10.4	57.6187	57.4571		10.4	57.4687	57.3533
10.4067	56.0652		10.4067	56.4578		10.4067	57.3805	57.7386		10.4067	57.5887	57.431		10.4067	57.4461	57.3296
10.4133	56.0403		10.4133	56.4366		10.4133	57.3525	57.7108		10.4133	57.559	57.4071		10.4133	57.4241	57.3069
10.42	56.0191		10.42	56.415		10.42	57.3245	57.6858		10.42	57.5284	57.3845		10.42	57.4027	57.2837
10.4267	55.9973		10.4267	56.395		10.4267	57.2987	57.6615		10.4267	57.4991	57.3608		10.4267	57.3796	57.2584
10.4333	55.9773		10.4333	56.3752		10.4333	57.2736	57.6393		10.4333	57.4699	57.3366		10.4333	57.3569	57.2313
10.44	55.9557		10.44	56.3562		10.44	57.2502	57.617		10.44	57.4425	57.3138		10.44	57.3324	57.2024
10.4467	55.9348		10.4467	56.3362		10.4467	57.2261	57.5958		10.4467	57.4151	57.291		10.4467	57.3084	57.1748
10.4533	55.914		10.4533	56.3144		10.4533	57.2003	57.5753		10.4533	57.3881	57.2678		10.4533	57.2865	57.1476
10.46	55.8923		10.46	56.2926		10.46	57.1763	57.5522		10.46	57.3604	57.2447		10.46	57.2621	57.121
10.4667	55.8699		10.4667	56.2709		10.4667	57.1534	57.5298		10.4667	57.3335	57.2182		10.4667	57.2389	57.0944
10.4733	55.8492		10.4733	56.2488		10.4733	57.1306	57.5069		10.4733	57.3067	57.1932		10.4733	57.2151	57.0686
10.48	55.8272		10.48	56.2246		10.48	57.1062	57.4846		10.48	57.28	57.1695		10.48	57.1899	57.0433
10.4867	55.804		10.4867	56.2007		10.4867	57.0813	57.4608		10.4867	57.2525	57.142		10.4867	57.1689	57.0209
10.4933	55.7794		10.4933	56.177		10.4933	57.0576	57.4366		10.4933	57.2244	57.1164		10.4933	57.1486	56.9991
10.5	55.7556		10.5	56.153		10.5	57.0327	57.4126		10.5	57.1965	57.0902		10.5	57.1277	56.9798
10.5067	55.7299		10.5067	56.1267		10.5067	57.0066	57.3871		10.5067	57.1694	57.0647		10.5067	57.1084	56.9618
10.5133	55.7045		10.5133	56.1015		10.5133	56.9816	57.3603		10.5133	57.1432	57.0389		10.5133	57.0925	56.9451
10.52	55.6796		10.52	56.076		10.52	56.955	57.3351		10.52	57.1169	57.0124		10.52	57.0758	56.9262
10.5267	55.6529		10.5267	56.0504		10.5267	56.9267	57.3108		10.5267	57.0918	56.9864		10.5267	57.0591	56.9081
10.5333	55.6272		10.5333	56.0247		10.5333	56.9015	57.2841		10.5333	57.0682	56.9629		10.5333	57.0419	56.8928
10.54	55.6026		10.54	56.0005		10.54	56.8748	57.2553		10.54	57.0465	56.9415		10.54	57.0262	56.8764
10.5467	55.5768		10.5467	55.9757		10.5467	56.8468	57.2262		10.5467	57.0237	56.9213		10.5467	57.0122	56.8618
10.5533	55.5514		10.5533	55.9519		10.5533	56.8191	57.1982		10.5533	57.0044	56.9046		10.5533	56.9961	56.8477
10.56	55.527		10.56	55.929		10.56	56.794	57.168		10.56	56.9843	56.8874		10.56	56.9806	56.8351
10.5667	55.5025		10.5667	55.9034		10.5667	56.7671	57.1374		10.5667	56.9656	56.8704		10.5667	56.968	56.8231
10.5733	55.4785		10.5733	55.8783		10.5733	56.7399	57.1097		10.5733	56.9488	56.8539		10.5733	56.9521	56.8114
10.58	55.4547		10.58	55.8527		10.58	56.7135	57.0833		10.58	56.9347	56.8379		10.58	56.9368	56.7985
10.5867	55.4325		10.5867	55.8285		10.5867	56.6878	57.0575		10.5867	56.9205	56.8253		10.5867	56.9218	56.784
10.5933	55.4116		10.5933	55.8064		10.5933	56.6648	57.0311		10.5933	56.9077	56.8125		10.5933	56.9075	56.7707
10.6	55.3926		10.6	55.7845		10.6	56.6446	57.005		10.6	56.895	56.7991		10.6	56.8933	56.7576
10.6067	55.3715		10.6067	55.7642		10.6067	56.6232	56.9804		10.6067	56.8831	56.7839		10.6067	56.8786	56.7436
10.6133	55.3528		10.6133	55.7442		10.6133	56.6011	56.9579		10.6133	56.8723	56.768		10.6133	56.864	56.7301
10.62	55.3353		10.62	55.7222		10.62	56.5791	56.9344		10.62	56.8646	56.7544		10.62	56.8472	56.715
10.6267	55.3173		10.6267	55.7034		10.6267	56.5581	56.9133		10.6267	56.8562	56.7388		10.6267	56.8317	56.7008
10.6333	55.3009		10.6333	55.6856		10.6333	56.5384	56.8923		10.6333	56.8469	56.7232		10.6333	56.8141	56.6863
10.64	55.2839		10.64	55.6668		10.64	56.5213	56.8721		10.64	56.836	56.7079		10.64	56.7982	56.6709
10.6467	55.2679		10.6467	55.6516		10.6467	56.5045	56.852		10.6467	56.8248	56.6942		10.6467	56.7808	56.6555
10.6533	55.2552		10.6533	55.6357		10.6533	56.4896	56.833		10.6533	56.8146	56.6805		10.6533	56.7613	56.6392
10.66	55.2431		10.66	55.6211		10.66	56.4739	56.8141		10.66	56.8048	56.6676		10.66	56.7439	56.6239
10.6667	55.2303		10.6667	55.6055		10.6667	56.4571	56.795		10.6667	56.7948	56.653		10.6667	56.7257	56.6072
10.6733	55.2199		10.6733	55.5908		10.6733	56.4417	56.7755		10.6733	56.7829	56.635		10.6733	56.7074	56.5909
10.68	55.2106		10.68	55.5753		10.68	56.4254	56.7579		10.68	56.773	56.6194		10.68	56.6879	56.5751
10.6867	55.2013		10.6867	55.5615		10.6867	56.4104	56.7401		10.6867	56.7616	56.6024		10.6867	56.6682	56.5609
10.6933	55.191		10.6933	55.5482		10.6933	56.3961	56.7207		10.6933	56.7481	56.5856		10.6933	56.6495	56.5475
10.7	55.1784		10.7	55.5328		10.7	56.382	56.6999		10.7	56.734	56.5673		10.7	56.6298	56.5362
10.7067	55.1672		10.7067	55.519		10.7067	56.3655	56.6797		10.7067	56.7202	56.5484		10.7067	56.614	56.5259
10.7133	55.1544		10.7133	55.5044		10.7133	56.3496	56.6603		10.7133	56.7062	56.5294		10.7133	56.5986	56.5166
10.72	55.1425		10.72	55.4905		10.72	56.3341	56.6407		10.72	56.6924	56.5115		10.72	56.5831	56.5056
10.7267	55.1306		10.7267	55.476		10.7267	56.3183	56.6213		10.7267	56.677	56.4952		10.7267	56.57	56.4953
10.7333	55.1179		10.7333	55.4615		10.7333	56.3006	56.5999		10.7333	56.6602	56.4782		10.7333	56.555	56.4876
10.74	55.1039		10.74	55.4481		10.74	56.2855	56.5773		10.74	56.6437	56.4618		10.74	56.5414	56.4807
10.7467	55.0893		10.7467	55.4325		10.7467	56.2702	56.5551		10.7467	56.6287	56.4448		10.7467	56.5286	56.4735
10.7533	55.074		10.7533	55.4184		10.7533	56.2523	56.5317		10.7533	56.6133	56.4306		10.7533	56.5152	56.4672
10.76	55.0592		10.76	55.4064		10.76	56.2353	56.5082		10.76	56.5981	56.4175		10.76	56.5019	56.4617
10.7667	55.0448		10.7667	55.3928		10.7667	56.2151	56.4856		10.7667	56.5816	56.4051		10.7667	56.4909	56.4562
10.7733	55.0289		10.7733	55.3791		10.7733	56.1948	56.4634		10.7733	56.5673	56.3943		10.7733	56.4794	56.4515
10.78	55.012		10.78	55.3659		10.78	56.1781	56.4417		10.78	56.5538	56.3828		10.78	56.4685	56.4509
10.7867	54.9951		10.7867	55.3537		10.7867	56.1624	56.4198		10.7867	56.5402	56.3661		10.7867	56.4609	56.4473
10.7933	54.9796		10.7933	55.3397		10.7933	56.1469	56.3966		10.7933	56.5269	56.3526		10.7933	56.4525	56.4429
10.8	54.9656		10.8	55.3263		10.8	56.132	56.3745		10.8	56.5132	56.3416		10.8	56.4459	56.4402
10.8067	54.9501		10.8067	55.3141		10.8067	56.116	56.3549		10.8067	56.4987	56.3297		10.8067	56.4403	56.438
10.8133	54.9353		10.8133	55.3032		10.8133	56.1008	56.3353		10.8133	56.4864	56.3174		10.8133	56.4347	56.4334
10.82	54.9175		10.82	55.2921		10.82	56.0899	56.3176		10.82	56.4752	56.3035		10.82	56.4293	56.431
10.8267	54.9012		10.8267	55.28		10.8267	56.0755	56.3007		10.8267	56.4664	56.2965		10.8267	56.4249	56.4272
10.8333	54.886		10.8333	55.2685		10.8333	56.0617	56.2853		10.8333	56.4579	56.2912		10.8333	56.4196	56.4241
10.84	54.872		10.84	55.2564		10.84	56.0491	56.268		10.84	56.4496	56.2851		10.84	56.4147	56.4208
10.8467	54.8568		10.8467	55.2424		10.8467	56.038	56.2552		10.8467	56.4451	56.2791		10.8467	56.4094	56.418
10.8533	54.8412		10.8533	55.2301		10.8533	56.026	56.2398		10.8533	56.4405	56.2735		10.8533	56.4064	56.4144
10.86	54.8246		10.86	55.2194		10.86	56.0121	56.2268		10.86	56.4337	56.2695		10.86	56.404	56.4082
10.8667	54.8104		10.8667	55.2091		10.8667	56.0008	56.2156		10.8667	56.4278	56.267		10.8667	56.4002	56.4047
10.8733	54.7964		10.8733	55.1982		10.8733	55.9921	56.2066		10.8733	56.4235	56.2628		10.8733	56.3947	56.401
10.88	54.7827		10.88	55.1871		10.88	55.9837	56.1974		10.88	56.4217	56.258		10.88	56.3892	56.3965
10.8867	54.7686		10.8867	55.1787		10.8867	55.9742	56.1893		10.8867	56.4188	56.2539		10.8867	56.3856	56.3927
10.8933	54.7541		10.8933	55.1703		10.8933	55.9652	56.1818		10.8933	56.4156	56.249		10.8933	56.3828	56.3858
10.9	54.7384		10.9	55.1606		10.9	55.9575	56.1757		10.9	56.4117	56.2449		10.9	56.381	56.3795
10.9067	54.724		10.9067	55.152		10.9067	55.9491	56.1692		10.9067	56.4085	56.2391		10.9067	56.377	56.3738
10.9133	54.7113		10.9133	55.1417		10.9133	55.941	56.1648		10.9133	56.4051	56.2326		10.9133	56.3744	56.3668
10.92	54.6982		10.92	55.1309		10.92	55.9339	56.1614		10.92	56.4017	56.2261		10.92	56.371	56.3606
10.9267	54.6836		10.9267	55.1221		10.9267	55.9254	56.1571		10.9267	56.3955	56.2217		10.9267	56.3692	56.3515
10.9333	54.6718		10.9333	55.1136		10.9333	55.9144	56.1515		10.9333	56.3902	56.2166		10.9333	56.3665	56.3412
10.94	54.6599		10.94	55.1049		10.94	55.9063	56.146		10.94	56.3842	56.2095		10.94	56.3627	56.3325
10.9467	54.6454		10.9467	55.0976		10.9467	55.8989	56.1399		10.9467	56.3762	56.2018		10.9467	56.3597	56.3222
10.9533	54.6338		10.9533	55.0907		10.9533	55.891	56.1328		10.9533	56.3683	56.1964		10.9533	56.3553	56.3113
10.96	54.6208		10.96	55.0817		10.96	55.8838	56.1234		10.96	56.3588	56.19		10.96	56.3526	56.3001
10.9667	54.6075		10.9667	55.0725		10.9667	55.8733	56.1147		10.9667	56.3487	56.1818		10.9667	56.3476	56.2878
10.9733	54.5935		10.9733	55.0633		10.9733	55.8629	56.1024		10.9733	56.3373	56.1716		10.9733	56.3396	56.2733
10.98	54.5776		10.98	55.053		10.98	55.8533	56.0894		10.98	56.3227	56.1612		10.98	56.3308	56.2586
10.9867	54.5592		10.9867	55.0421		10.9867	55.8404	56.0754		10.9867	56.3075	56.1472		10.9867	56.3189	56.2438
10.9933	54.5397		10.9933	55.0276		10.9933	55.8233	56.0582		10.9933	56.2892	56.1338		10.9933	56.3071	56.2272
11	54.5178		11	55.0104		11	55.8046	56.0387		11	56.2677	56.1168		11	56.2963	56.2077
11.0067	54.4927		11.0067	54.9917		11.0067	55.7818	56.0168		11.0067	56.2441	56.0995		11.0067	56.2792	56.1865
11.0133	54.4638		11.0133	54.9686		11.0133	55.7553	55.9896		11.0133	56.2156	56.0785		11.0133	56.255	56.1601
11.02	54.4317		11.02	54.9399		11.02	55.7209	55.9551		11.02	56.182	56.0502		11.02	56.2289	56.1265
11.0267	54.3944		11.0267	54.9044		11.0267	55.6806	55.9147		11.0267	56.1424	56.0152		11.0267	56.1945	56.0889
11.0333	54.3514		11.0333	54.8605		11.0333	55.633	55.8676		11.0333	56.0971	55.9717		11.0333	56.1531	56.0439
11.04	54.2974		11.04	54.8074		11.04	55.5753	55.8134		11.04	56.0401	55.9207		11.04	56.1021	55.9851
11.0467	54.2327		11.0467	54.7438		11.0467	55.5047	55.7459		11.0467	55.9734	55.8591		11.0467	56.0399	55.9188
11.0533	54.1572		11.0533	54.6679		11.0533	55.42	55.665		11.0533	55.8944	55.7855		11.0533	55.9637	55.8372
11.06	54.0659		11.06	54.5749		11.06	55.3186	55.5679		11.06	55.8002	55.6962		11.06	55.873	55.7411
11.0667	53.9567		11.0667	54.4644		11.0667	55.2007	55.4545		11.0667	55.6909	55.5894		11.0667	55.7632	55.627
11.0733	53.8252		11.0733	54.3326		11.0733	55.062	55.3207		11.0733	55.5609	55.4656		11.0733	55.6334	55.4916
11.08	53.6716		11.08	54.1767		11.08	54.8995	55.1639		11.08	55.4045	55.3154		11.08	55.4772	55.331
11.0867	53.4919		11.0867	53.9929		11.0867	54.7094	54.9797		11.0867	55.2215	55.1365		11.0867	55.2938	55.1435
11.0933	53.2794		11.0933	53.7763		11.0933	54.4869	54.7646		11.0933	55.0089	54.9268		11.0933	55.0804	54.9212
11.1	53.0319		11.1	53.5258		11.1	54.2272	54.513		11.1	54.7604	54.6834		11.1	54.8302	54.6636
11.1067	52.7461		11.1067	53.2365		11.1067	53.9292	54.2239		11.1067	54.4732	54.401		11.1067	54.5375	54.3641
11.1133	52.4139		11.1133	52.9021		11.1133	53.5866	53.8894		11.1133	54.141	54.0731		11.1133	54.199	54.0191
11.12	52.0327		11.12	52.5196		11.12	53.1959	53.5063		11.12	53.7617	53.6959		11.12	53.8081	53.6223
11.1267	51.599		11.1267	52.0848		11.1267	52.7498	53.0705		11.1267	53.3313	53.2656		11.1267	53.3599	53.1709
11.1333	51.1057		11.1333	51.5933		11.1333	52.2485	52.5775		11.1333	52.8428	52.7781		11.1333	52.849	52.6581
11.14	50.5513		11.14	51.041		11.14	51.6862	52.0223		11.14	52.2901	52.2279		11.14	52.2707	52.0786
11.1467	49.9297		11.1467	50.4236		11.1467	51.0559	51.3967		11.1467	51.6687	51.6066		11.1467	51.6173	51.4256
11.1533	49.2353		11.1533	49.7343		11.1533	50.3524	50.699		11.1533	50.9747	50.9102		11.1533	50.8828	50.6938
11.16	48.4652		11.16	48.9701		11.16	49.5736	49.9252		11.16	50.2023	50.134		11.16	50.0671	49.8837
11.1667	47.6154		11.1667	48.1283		11.1667	48.7152	49.0723		11.1667	49.3497	49.2764		11.1667	49.1635	48.9873
11.1733	46.6852		11.1733	47.2052		11.1733	47.7743	48.1378		11.1733	48.4113	48.3321		11.1733	48.1712	47.9989
11.18	45.6717		11.18	46.1973		11.18	46.7493	47.1182		11.18	47.3865	47.2988		11.18	47.09	46.9215
11.1867	44.5761		11.1867	45.1064		11.1867	45.6416	46.0155		11.1867	46.2714	46.1752		11.1867	45.9164	45.752
11.1933	43.3974		11.1933	43.9346		11.1933	44.4491	44.8278		11.1933	45.0679	44.9638		11.1933	44.6529	44.4907
11.2	42.1362		11.2	42.6788		11.2	43.1733	43.5555		11.2	43.7784	43.664		11.2	43.3003	43.1382
11.2067	40.7974		11.2067	41.343		11.2067	41.8189	42.2008		11.2067	42.4064	42.2804		11.2067	41.864	41.7027
11.2133	39.3877		11.2133	39.9354		11.2133	40.3919	40.7695		11.2133	40.9544	40.8205		11.2133	40.3543	40.1902
11.22	37.9115		11.22	38.4614		11.22	38.8954	39.2708		11.22	39.431	39.29		11.22	38.7732	38.6059
11.2267	36.3792		11.2267	36.9296		11.2267	37.3358	37.7094		11.2267	37.8424	37.6979		11.2267	37.1303	36.9584
11.2333	34.7993		11.2333	35.3486		11.2333	35.7251	36.0938		11.2333	36.1995	36.051		11.2333	35.4367	35.2629
11.24	33.1837		11.24	33.7278		11.24	34.0746	34.4329		11.24	34.5147	34.364		11.24	33.7084	33.5303
11.2467	31.544		11.2467	32.0825		11.2467	32.3936	32.7428		11.2467	32.8024	32.6511		11.2467	31.957	31.7761
11.2533	29.8891		11.2533	30.4201		11.2533	30.6961	31.0357		11.2533	31.0743	30.922		11.2533	30.1963	30.0131
11.26	28.2311		11.26	28.7533		11.26	28.994	29.3243		11.26	29.34	29.1891		11.26	28.4385	28.2541
11.2667	26.5844		11.2667	27.0935		11.2667	27.299	27.6203		11.2667	27.6146	27.4657		11.2667	26.6952	26.5111
11.2733	24.9562		11.2733	25.4507		11.2733	25.6221	25.9324		11.2733	25.9099	25.7638		11.2733	24.9808	24.7994
11.28	23.359		11.28	23.837		11.28	23.9759	24.2739		11.28	24.2371	24.0946		11.28	23.3098	23.1305
11.2867	21.8031		11.2867	22.2622		11.2867	22.3713	22.6582		11.2867	22.6081	22.4703		11.2867	21.6927	21.5164
11.2933	20.2973		11.2933	20.7363		11.2933	20.8185	21.0942		11.2933	21.0321	20.9005		11.2933	20.1339	19.9658
11.3	18.8517		11.3	19.2671		11.3	19.3264	19.5919		11.3	19.5199	19.3921		11.3	18.6441	18.4894
11.3067	17.4716		11.3067	17.8599		11.3067	17.9035	18.1562		11.3067	18.0772	17.9564		11.3067	17.231	17.0898
11.3133	16.1643		11.3133	16.5251		11.3133	16.5567	16.7945		11.3133	16.7108	16.5984		11.3133	15.9019	15.7731
11.32	14.9338		11.32	15.2672		11.32	15.2899	15.5136		11.32	15.4283	15.3219		11.32	14.6614	14.5445
11.3267	13.7841		11.3267	14.0917		11.3267	14.1061	14.315		11.3267	14.2305	14.1322		11.3267	13.5085	13.4036
11.3333	12.7162		11.3333	12.9987		11.3333	13.0076	13.2012		11.3333	13.1194	13.0263		11.3333	12.4441	12.3507
11.34	11.7306		11.34	11.9859		11.34	11.9937	12.1711		11.34	12.096	12.006		11.34	11.467	11.3863
11.3467	10.8269		11.3467	11.0557		11.3467	11.0641	11.2246		11.3467	11.1585	11.0724		11.3467	10.5751	10.5049
11.3533	10.002		11.3533	10.2055		11.3533	10.2152	10.3628		11.3533	10.3037	10.2238		11.3533	9.76734	9.70623
11.36	9.25492		11.36	9.43451		11.36	9.44354	9.57836		11.36	9.52884	9.45536		11.36	9.0391	8.9829
11.3667	8.57997		11.3667	8.7359		11.3667	8.74816	8.86739		11.3667	8.83024	8.7608		11.3667	8.38314	8.3352
11.3733	7.97423		11.3733	8.10752		11.3733	8.12142	8.22715		11.3733	8.20025	8.13742		11.3733	7.79644	7.75473
11.38	7.43047		11.38	7.54182		11.38	7.56047	7.65328		11.38	7.63584	7.58147		11.38	7.27418	7.23643
11.3867	6.94587		11.3867	7.03598		11.3867	7.05696	7.1397		11.3867	7.1322	7.08622		11.3867	6.81009	6.77719
11.3933	6.51357		11.3933	6.58626		11.3933	6.60913	6.68322		11.3933	6.68499	6.64638		11.3933	6.39591	6.37037
11.4	6.12803		11.4	6.18606		11.4	6.2124	6.27726		11.4	6.28625	6.25438		11.4	6.02822	6.00645
11.4067	5.78422		11.4067	5.83012		11.4067	5.8586	5.91736		11.4067	5.93175	5.90551		11.4067	5.70293	5.68181
11.4133	5.47803		11.4133	5.51476		11.4133	5.5441	5.5986		11.4133	5.61723	5.59688		11.4133	5.41525	5.39658
11.42	5.20657		11.42	5.23549		11.42	5.26666	5.3187		11.42	5.33694	5.3234		11.42	5.16099	5.14445
11.4267	4.9654		11.4267	4.98648		11.4267	5.02303	5.07019		11.4267	5.08995	5.07995		11.4267	4.93521	4.92171
11.4333	4.75222		11.4333	4.76835		11.4333	4.80715	4.8489		11.4333	4.87124	4.86568		11.4333	4.73669	4.72546
11.44	4.56692		11.44	4.57947		11.44	4.6181	4.65627		11.44	4.68015	4.67844		11.44	4.56589	4.55379
11.4467	4.40612		11.4467	4.41489		11.4467	4.45415	4.48799		11.4467	4.51284	4.51432		11.4467	4.41749	4.406
11.4533	4.26597		11.4533	4.27368		11.4533	4.3132	4.34229		11.4533	4.36827	4.37333		11.4533	4.28788	4.27871
11.46	4.14573		11.46	4.15292		11.46	4.19228	4.21533		11.46	4.24702	4.25214		11.46	4.17886	4.17193
11.4667	4.04455		11.4667	4.04941		11.4667	4.08981	4.11015		11.4667	4.14242	4.14707		11.4667	4.08582	4.08036
11.4733	3.95654		11.4733	3.9625		11.4733	4.00301	4.02008		11.4733	4.05179	4.0591		11.4733	4.00579	3.99972
11.48	3.88148		11.48	3.88769		11.48	3.92968	3.94167		11.48	3.97579	3.98217		11.48	3.93871	3.93294
11.4867	3.82077		11.4867	3.82394		11.4867	3.86732	3.87566		11.4867	3.91193	3.91554		11.4867	3.88058	3.87552
11.4933	3.77102		11.4933	3.77041		11.4933	3.81349	3.81853		11.4933	3.85653	3.85895		11.4933	3.82667	3.82344
11.5	3.72315		11.5	3.72221		11.5	3.76466	3.7687		11.5	3.80761	3.80781		11.5	3.78032	3.77705
11.5067	3.68076		11.5067	3.67904		11.5067	3.72007	3.72368		11.5067	3.76186	3.7623		11.5067	3.73568	3.7363
11.5133	3.64464		11.5133	3.64175		11.5133	3.68046	3.68395		11.5133	3.71969	3.72044		11.5133	3.69653	3.70117
11.52	3.61236		11.52	3.60767		11.52	3.64661	3.64799		11.52	3.68171	3.68339		11.52	3.66228	3.6685
11.5267	3.58524		11.5267	3.57654		11.5267	3.6183	3.61555		11.5267	3.64965	3.65073		11.5267	3.632	3.63781
11.5333	3.56159		11.5333	3.55123		11.5333	3.59198	3.58858		11.5333	3.62204	3.62308		11.5333	3.60457	3.61155
11.54	3.54212		11.54	3.53033		11.54	3.56769	3.56372		11.54	3.59805	3.59928		11.54	3.58222	3.58954
11.5467	3.53154		11.5467	3.5146		11.5467	3.55144	3.5453		11.5467	3.5779	3.57931		11.5467	3.56647	3.5744
11.5533	3.53078		11.5533	3.50906		11.5533	3.54442	3.53659		11.5533	3.56778	3.56789		11.5533	3.55943	3.56811
11.56	3.54978		11.56	3.51769		11.56	3.5509	3.53971		11.56	3.56878	3.56951		11.56	3.56775	3.57595
11.5667	3.61196		11.5667	3.56027		11.5667	3.58776	3.56854		11.5667	3.59484	3.59139		11.5667	3.60856	3.61525
11.5733	3.75053		11.5733	3.66623		11.5733	3.68097	3.64981		11.5733	3.67052	3.65771		11.5733	3.70956	3.71528
11.58	3.99452		11.58	3.86561		11.58	3.8614	3.81416		11.58	3.82323	3.80078		11.58	3.89579	3.90064
11.5867	4.36675		11.5867	4.18434		11.5867	4.1537	4.08965		11.5867	4.08079	4.04767		11.5867	4.19424	4.1951
11.5933	4.85824		11.5933	4.62641		11.5933	4.56793	4.48936		11.5933	4.46073	4.41422		11.5933	4.60944	4.6058
11.6	5.45369		11.6	5.17421		11.6	5.08987	4.99719		11.6	4.94683	4.89027		11.6	5.12986	5.1173
11.6067	6.14582		11.6067	5.81854		11.6067	5.70283	5.59781		11.6067	5.52332	5.46047		11.6067	5.7367	5.71625
11.6133	6.9206		11.6133	6.54633		11.6133	6.39666	6.28062		11.6133	6.17815	6.11164		11.6133	6.41961	6.39045
11.62	7.75367		11.62	7.33662		11.62	7.15509	7.02905		11.62	6.89469	6.82722		11.62	7.1596	7.12271
11.6267	8.61227		11.6267	8.16004		11.6267	7.95072	7.81633		11.6267	7.65106	7.58592		11.6267	7.92839	7.88325
11.6333	9.46544		11.6333	8.98512		11.6333	8.75268	8.61278		11.6333	8.41759	8.35643		11.6333	8.69739	8.64655
11.64	10.2849		11.64	9.78363		11.64	9.53269	9.39273		11.64	9.16912	9.10902		11.64	9.4401	9.38651
11.6467	11.0537		11.6467	10.5344		11.6467	10.2686	10.1269		11.6467	9.88095	9.81941		11.6467	10.1368	10.0778
11.6533	11.7565		11.6533	11.2219		11.6533	10.9417	10.7988		11.6533	10.5343	10.469		11.6533	10.7699	10.7046
11.66	12.3947		11.66	11.8422		11.66	11.5508	11.4034		11.66	11.1212	11.0468		11.66	11.3363	11.2665
11.6667	12.9644		11.6667	12.3945		11.6667	12.0938	11.9391		11.6667	11.6351	11.5544		11.6667	11.8343	11.7621
11.6733	13.4617		11.6733	12.8747		11.6733	12.5685	12.4063		11.6733	12.0808	11.995		11.6733	12.2652	12.1941
11.68	13.8835		11.68	13.2812		11.68	12.9686	12.8004		11.68	12.453	12.3641		11.68	12.6244	12.5519
11.6867	14.2231		11.6867	13.6088		11.6867	13.2897	13.1195		11.6867	12.753	12.6618		11.6867	12.9104	12.8348
11.6933	14.4741		11.6933	13.854		11.6933	13.5314	13.3596		11.6933	12.9776	12.8862		11.6933	13.1201	13.0387
11.7	14.6401		11.7	14.0167		11.7	13.6965	13.5191		11.7	13.1224	13.0321		11.7	13.2515	13.1651
11.7067	14.7205		11.7067	14.0978		11.7067	13.784	13.6018		11.7067	13.1873	13.1018		11.7067	13.3036	13.2176
11.7133	14.7193		11.7133	14.0983		11.7133	13.7911	13.605		11.7133	13.1772	13.0967		11.7133	13.2818	13.1959
11.72	14.6405		11.72	14.0209		11.72	13.7198	13.5309		11.72	13.0946	13.0192		11.72	13.1889	13.1007
11.7267	14.4887		11.7267	13.8692		11.7267	13.5717	13.3852		11.7267	12.9397	12.8744		11.7267	13.029	12.9358
11.7333	14.2678		11.7333	13.6498		11.7333	13.3575	13.1718		11.7333	12.7212	12.6648		11.7333	12.804	12.7037
11.74	13.9806		11.74	13.3683		11.74	13.0813	12.896		11.74	12.4476	12.3942		11.74	12.5213	12.4157
11.7467	13.6356		11.7467	13.0279		11.7467	12.75	12.5654		11.7467	12.122	12.072		11.7467	12.1873	12.0757
11.7533	13.2375		11.7533	12.6408		11.7533	12.3692	12.1857		11.7533	11.7518	11.7045		11.7533	11.8069	11.6904
11.76	12.7929		11.76	12.2114		11.76	11.9421	11.7618		11.76	11.3442	11.2952		11.76	11.3857	11.2673
11.7667	12.3115		11.7667	11.7449		11.7667	11.4792	11.3037		11.7667	10.9035	10.8566		11.7667	10.9332	10.8153
11.7733	11.7987		11.7733	11.249		11.7733	10.9889	10.8167		11.7733	10.4382	10.3933		11.7733	10.4572	10.3392
11.78	11.2626		11.78	10.7327		11.78	10.4794	10.3099		11.78	9.95571	9.91339		11.78	9.96503	9.84565
11.7867	10.7075		11.7867	10.2021		11.7867	9.95717	9.79161		11.7867	9.46349	9.42251		11.7867	9.4631	9.34329
11.7933	10.1429		11.7933	9.66481		11.7933	9.43242	9.26785		11.7933	8.9654	8.92701		11.7933	8.95635	8.83772
11.8	9.57335		11.8	9.12675		11.8	8.90624	8.74448		11.8	8.46314	8.42939		11.8	8.44866	8.33394
11.8067	9.00769		11.8067	8.59248		11.8067	8.38144	8.22836		11.8067	7.96488	7.93556		11.8067	7.94281	7.83283
11.8133	8.45221		11.8133	8.0664		11.8133	7.86547	7.72157		11.8133	7.47266	7.45062		11.8133	7.44476	7.33897
11.82	7.90793		11.82	7.55069		11.82	7.35973	7.22626		11.82	6.99194	6.97527		11.82	6.95665	6.85731
11.8267	7.3786		11.8267	7.04972		11.8267	6.86772	6.74174		11.8267	6.52583	6.51322		11.8267	6.48711	6.39198
11.8333	6.86647		11.8333	6.5664		11.8333	6.39316	6.27579		11.8333	6.07464	6.06845		11.8333	6.03222	5.94554
11.84	6.3727		11.84	6.10006		11.84	5.93873	5.83045		11.84	5.64505	5.6432		11.84	5.59918	5.5206
11.8467	5.90367		11.8467	5.65666		11.8467	5.50677	5.40968		11.8467	5.23881	5.24053		11.8467	5.19044	5.1189
11.8533	5.46053		11.8533	5.23851		11.8533	5.1019	5.01133		11.8533	4.857	4.86136		11.8533	4.80508	4.74061
11.86	5.0461		11.86	4.84776		11.86	4.71981	4.63557		11.86	4.49669	4.50617		11.86	4.44218	4.38521
11.8667	4.65744		11.8667	4.48062		11.8667	4.36046	4.28108		11.8667	4.15839	4.17273		11.8667	4.10141	4.05286
11.8733	4.29411		11.8733	4.13706		11.8733	4.02651	3.95365		11.8733	3.8444	3.86147		11.8733	3.78648	3.74479
11.88	3.95688		11.88	3.81621		11.88	3.7173	3.6471		11.88	3.55269	3.57166		11.88	3.494	3.46061
11.8867	3.64648		11.8867	3.51928		11.8867	3.43134	3.36619		11.8867	3.28572	3.30493		11.8867	3.22533	3.19818
11.8933	3.35998		11.8933	3.24573		11.8933	3.16927	3.1098		11.8933	3.04139	3.06177		11.8933	2.97788	2.95776
11.9	3.09865		11.9	2.99527		11.9	2.93066	2.87399		11.9	2.81895	2.83819		11.9	2.75371	2.73874
11.9067	2.85911		11.9067	2.7675		11.9067	2.71175	2.6596		11.9067	2.61559	2.63563		11.9067	2.55051	2.54025
11.9133	2.64069		11.9133	2.56057		11.9133	2.51216	2.46378		11.9133	2.43053	2.44922		11.9133	2.3651	2.35931
11.92	2.44158		11.92	2.37085		11.92	2.33363	2.28726		11.92	2.26589	2.27958		11.92	2.19681	2.1966
11.9267	2.26177		11.9267	2.20078		11.9267	2.16861	2.12807		11.9267	2.11486	2.12728		11.9267	2.04513	2.04729
11.9333	2.10113		11.9333	2.04624		11.9333	2.02071	1.98397		11.9333	1.97935	1.98936		11.9333	1.90771	1.91231
11.94	1.95525		11.94	1.90516		11.94	1.88606	1.85216		11.94	1.85564	1.86378		11.94	1.78139	1.78889
11.9467	1.82388		11.9467	1.77556		11.9467	1.76414	1.73341		11.9467	1.74302	1.75016		11.9467	1.66638	1.67664
11.9533	1.7065		11.9533	1.66029		11.9533	1.65264	1.62624		11.9533	1.64093	1.64566		11.9533	1.56381	1.57435
11.96	1.59835		11.96	1.55591		11.96	1.54982	1.52645		11.96	1.54815	1.55121		11.96	1.47032	1.48164
11.9667	1.49941		11.9667	1.46254		11.9667	1.45872	1.43413		11.9667	1.46317	1.46279		11.9667	1.38496	1.39657
11.9733	1.4096		11.9733	1.37522		11.9733	1.37744	1.35092		11.9733	1.38393	1.38291		11.9733	1.30648	1.32006
11.98	1.32886		11.98	1.2956		11.98	1.30119	1.27621		11.98	1.31227	1.30967		11.98	1.23374	1.25139
11.9867	1.25352		11.9867	1.22404		11.9867	1.23044	1.20844		11.9867	1.2475	1.24467		11.9867	1.16927	1.18907
11.9933	1.18562		11.9933	1.15848		11.9933	1.16764	1.14628		11.9933	1.19021	1.18848		11.9933	1.11188	1.13238
12	1.12553		12	1.10086		12	1.11206	1.09308		12	1.13717	1.13476		12	1.06152	1.081
12.0067	1.06976		12.0067	1.04994		12.0067	1.06051	1.04489		12.0067	1.09134	1.08657		12.0067	1.01635	1.03592
12.0133	1.02167		12.0133	1.00359		12.0133	1.01396	1.00133		12.0133	1.04989	1.04433		12.0133	0.97585	0.99293
12.02	0.97994		12.02	0.9604		12.02	0.97361	0.96096		12.02	1.01149	1.00551		12.02	0.93815	0.95435
12.0267	0.94102		12.0267	0.9212		12.0267	0.93744	0.9261		12.0267	0.97623	0.96982		12.0267	0.90409	0.92227
12.0333	0.9061		12.0333	0.88542		12.0333	0.90342	0.89373		12.0333	0.94264	0.93688		12.0333	0.87197	0.893
12.04	0.87378		12.04	0.85498		12.04	0.87159	0.86318		12.04	0.91266	0.90808		12.04	0.84245	0.86384
12.0467	0.84354		12.0467	0.82693		12.0467	0.84209	0.83494		12.0467	0.88442	0.87977		12.0467	0.81485	0.83682
12.0533	0.81523		12.0533	0.80217		12.0533	0.81622	0.80852		12.0533	0.8588	0.85299		12.0533	0.78871	0.81048
12.06	0.78826		12.06	0.77591		12.06	0.79249	0.78365		12.06	0.83654	0.82909		12.06	0.76358	0.78377
12.0667	0.76519		12.0667	0.7521		12.0667	0.76933	0.76074		12.0667	0.81422	0.80745		12.0667	0.7412	0.75945
12.0733	0.74366		12.0733	0.72869		12.0733	0.74677	0.73896		12.0733	0.79263	0.78505		12.0733	0.72061	0.73952
12.08	0.72224		12.08	0.7094		12.08	0.72666	0.7197		12.08	0.77346	0.76577		12.08	0.70136	0.72148
12.0867	0.70308		12.0867	0.69154		12.0867	0.70984	0.70094		12.0867	0.75314	0.74798		12.0867	0.68272	0.7028
12.0933	0.68506		12.0933	0.67606		12.0933	0.69198	0.68483		12.0933	0.73647	0.72915		12.0933	0.66501	0.68544
12.1	0.66851		12.1	0.65812		12.1	0.67526	0.6688		12.1	0.72043	0.71275		12.1	0.64897	0.66958
12.1067	0.653		12.1067	0.64213		12.1067	0.66009	0.65381		12.1067	0.7057	0.69832		12.1067	0.63462	0.65192
12.1133	0.63954		12.1133	0.62827		12.1133	0.64565	0.63989		12.1133	0.68939	0.68276		12.1133	0.62044	0.63755
12.12	0.62475		12.12	0.61559		12.12	0.63237	0.6279		12.12	0.67501	0.66943		12.12	0.60593	0.62381
12.1267	0.61218		12.1267	0.60344		12.1267	0.62105	0.61593		12.1267	0.66327	0.65657		12.1267	0.59305	0.61157
12.1333	0.59968		12.1333	0.59206		12.1333	0.60935	0.6053		12.1333	0.65139	0.64429		12.1333	0.58154	0.59942
12.14	0.58867		12.14	0.57987		12.14	0.59693	0.59343		12.14	0.63922	0.63183		12.14	0.56993	0.5876
12.1467	0.57858		12.1467	0.56755		12.1467	0.58487	0.58115		12.1467	0.62805	0.6192		12.1467	0.55767	0.57573
12.1533	0.56827		12.1533	0.55684		12.1533	0.57445	0.56831		12.1533	0.6156	0.60697		12.1533	0.54541	0.56542
12.16	0.55705		12.16	0.54561		12.16	0.56363	0.55673		12.16	0.6023	0.59495		12.16	0.53254	0.55331
12.1667	0.54592		12.1667	0.53669		12.1667	0.55271	0.54555		12.1667	0.58975	0.58263		12.1667	0.5221	0.5401
12.1733	0.53513		12.1733	0.52643		12.1733	0.53969	0.53412		12.1733	0.57787	0.57211		12.1733	0.5122	0.52909
12.18	0.52367		12.18	0.51497		12.18	0.52959	0.52294		12.18	0.56635	0.56115		12.18	0.50148	0.51926
12.1867	0.51446		12.1867	0.50401		12.1867	0.52024	0.51406		12.1867	0.5539	0.54985		12.1867	0.48991	0.5083
12.1933	0.50638		12.1933	0.49477		12.1933	0.50995	0.50573		12.1933	0.544	0.53818		12.1933	0.47904	0.49775
12.2	0.49594		12.2	0.48454		12.2	0.49949	0.49492		12.2	0.53321	0.52719		12.2	0.46941	0.4883
12.2067	0.48384		12.2067	0.47458		12.2067	0.48935	0.48408		12.2067	0.52408	0.51537		12.2067	0.45819	0.47916
12.2133	0.47344		12.2133	0.46358		12.2133	0.47944	0.47327		12.2133	0.51359	0.50475		12.2133	0.44917	0.46974
12.22	0.4639		12.22	0.4538		12.22	0.46997	0.46147		12.22	0.50302	0.49457		12.22	0.44146	0.46058
12.2267	0.4548		12.2267	0.4418		12.2267	0.46196	0.45196		12.2267	0.49299	0.48648		12.2267	0.43153	0.45114
12.2333	0.44491		12.2333	0.43162		12.2333	0.45379	0.44413		12.2333	0.48291	0.4764		12.2333	0.42272	0.44067
12.24	0.43774		12.24	0.42268		12.24	0.44358	0.43612		12.24	0.47387	0.46487		12.24	0.4151	0.43137
12.2467	0.42984		12.2467	0.41431		12.2467	0.43396	0.4264		12.2467	0.46576	0.45751		12.2467	0.40647	0.42389
12.2533	0.42129		12.2533	0.40703		12.2533	0.42557	0.41774		12.2533	0.45784	0.44898		12.2533	0.39771	0.41592
12.26	0.41253		12.26	0.39912		12.26	0.41785	0.40765		12.26	0.45084	0.44097		12.26	0.38991	0.40773
12.2667	0.40506		12.2667	0.38899		12.2667	0.40861	0.39925		12.2667	0.44185	0.431		12.2667	0.38321	0.40145
12.2733	0.39646		12.2733	0.38151		12.2733	0.39992	0.39164		12.2733	0.43377	0.42363		12.2733	0.37528	0.39336
12.28	0.38651		12.28	0.37436		12.28	0.39221	0.3848		12.28	0.42613	0.4152		12.28	0.36801	0.3866
12.2867	0.37721		12.2867	0.36752		12.2867	0.38454	0.377		12.2867	0.4181	0.40902		12.2867	0.36083	0.37996
12.2933	0.37009		12.2933	0.35992		12.2933	0.37707	0.37014		12.2933	0.41085	0.40041		12.2933	0.35438	0.37252
12.3	0.36279		12.3	0.3514		12.3	0.37058	0.3615		12.3	0.40396	0.39394		12.3	0.34873	0.36502
12.3067	0.35554		12.3067	0.34521		12.3067	0.36219	0.3547		12.3067	0.39862	0.38606		12.3067	0.34269	0.35949
12.3133	0.34777		12.3133	0.33901		12.3133	0.35492	0.34808		12.3133	0.39194	0.38024		12.3133	0.33566	0.35138
12.32	0.33984		12.32	0.33285		12.32	0.34783	0.34074		12.32	0.38448	0.3744		12.32	0.32954	0.34545
12.3267	0.33282		12.3267	0.32637		12.3267	0.34165	0.33502		12.3267	0.37686	0.37072		12.3267	0.32381	0.33939
12.3333	0.3285		12.3333	0.31791		12.3333	0.33411	0.32931		12.3333	0.37081	0.36443		12.3333	0.31816	0.33281
12.34	0.3225		12.34	0.3102		12.34	0.32898	0.32308		12.34	0.36516	0.35646		12.34	0.31165	0.32689
12.3467	0.31689		12.3467	0.3053		12.3467	0.32442	0.31709		12.3467	0.35933	0.34968		12.3467	0.30523	0.32207
12.3533	0.31089		12.3533	0.29986		12.3533	0.317	0.31085		12.3533	0.35222	0.3431		12.3533	0.29939	0.31639
12.36	0.30647		12.36	0.29402		12.36	0.31133	0.30492		12.36	0.34643	0.33802		12.36	0.29422	0.31179
12.3667	0.29973		12.3667	0.28974		12.3667	0.30642	0.29993		12.3667	0.34137	0.3322		12.3667	0.28983	0.30606
12.3733	0.29248		12.3733	0.2836		12.3733	0.30115	0.29352		12.3733	0.33633	0.3242		12.3733	0.28578	0.30274
12.38	0.28667		12.38	0.27783		12.38	0.29527	0.28798		12.38	0.33172	0.31915		12.38	0.28136	0.29726
12.3867	0.28017		12.3867	0.27231		12.3867	0.28847	0.28185		12.3867	0.32719	0.31356		12.3867	0.27618	0.29242
12.3933	0.27527		12.3933	0.26806		12.3933	0.28449	0.27723		12.3933	0.32056	0.30914		12.3933	0.27239	0.28843
12.4	0.26996		12.4	0.26469		12.4	0.28115	0.27294		12.4	0.31678	0.3038		12.4	0.26837	0.28266
12.4067	0.26603		12.4067	0.25847		12.4067	0.27519	0.26877		12.4067	0.31158	0.29881		12.4067	0.26499	0.27796
12.4133	0.26203		12.4133	0.25261		12.4133	0.2701	0.26449		12.4133	0.30638	0.29495		12.4133	0.26052	0.27316
12.42	0.25646		12.42	0.24769		12.42	0.26566	0.2613		12.42	0.30311	0.29056		12.42	0.25536	0.26982
12.4267	0.25142		12.4267	0.24319		12.4267	0.25852	0.25482		12.4267	0.29838	0.28593		12.4267	0.2502	0.26489
12.4333	0.24755		12.4333	0.24031		12.4333	0.25354	0.24909		12.4333	0.29344	0.28135		12.4333	0.247	0.26134
12.44	0.24381		12.44	0.23494		12.44	0.25079	0.24633		12.44	0.28926	0.27695		12.44	0.24387	0.25687
12.4467	0.24045		12.4467	0.23122		12.4467	0.2475	0.24445		12.4467	0.28561	0.27224		12.4467	0.23896	0.25283
12.4533	0.23713		12.4533	0.22685		12.4533	0.24346	0.24121		12.4533	0.28014	0.2679		12.4533	0.2344	0.24879
12.46	0.23066		12.46	0.22329		12.46	0.23802	0.23629		12.46	0.2761	0.26547		12.46	0.23187	0.24389
12.4667	0.22544		12.4667	0.21983		12.4667	0.23438	0.23081		12.4667	0.27192	0.26221		12.4667	0.22923	0.24048
12.4733	0.22128		12.4733	0.21401		12.4733	0.2322	0.22665		12.4733	0.26763	0.25702		12.4733	0.22559	0.23869
12.48	0.21743		12.48	0.20993		12.48	0.22655	0.22216		12.48	0.26368	0.25352		12.48	0.22229	0.23607
12.4867	0.21464		12.4867	0.20744		12.4867	0.22292	0.21885		12.4867	0.26127	0.25057		12.4867	0.21904	0.23058
12.4933	0.21165		12.4933	0.20399		12.4933	0.21823	0.21601		12.4933	0.25741	0.24717		12.4933	0.21539	0.22675
12.5	0.20752		12.5	0.20156		12.5	0.21597	0.21272		12.5	0.25469	0.24215		12.5	0.21241	0.22408
12.5067	0.20345		12.5067	0.19584		12.5067	0.21287	0.20835		12.5067	0.24954	0.2384		12.5067	0.20914	0.21945
12.5133	0.19916		12.5133	0.1907		12.5133	0.20785	0.20371		12.5133	0.24636	0.23783		12.5133	0.20745	0.217
12.52	0.19484		12.52	0.18756		12.52	0.20478	0.20006		12.52	0.24377	0.23534		12.52	0.20594	0.21459
12.5267	0.19293		12.5267	0.18383		12.5267	0.20064	0.19781		12.5267	0.24112	0.23027		12.5267	0.20313	0.21324
12.5333	0.18961		12.5333	0.17946		12.5333	0.19725	0.19406		12.5333	0.23718	0.22736		12.5333	0.19921	0.2122
12.54	0.18708		12.54	0.1782		12.54	0.19408	0.19116		12.54	0.2332	0.22457		12.54	0.19635	0.20583
12.5467	0.18441		12.5467	0.17701		12.5467	0.19205	0.18791		12.5467	0.22915	0.22192		12.5467	0.19411	0.20145
12.5533	0.18358		12.5533	0.17495		12.5533	0.19099	0.18566		12.5533	0.22725	0.2172		12.5533	0.19034	0.19844
12.56	0.1793		12.56	0.17187		12.56	0.18624	0.18127		12.56	0.22507	0.21448		12.56	0.18694	0.19603
12.5667	0.1752		12.5667	0.1687		12.5667	0.18292	0.17796		12.5667	0.22092	0.21073		12.5667	0.18408	0.19558
12.5733	0.17397		12.5733	0.16576		12.5733	0.1818	0.17543		12.5733	0.21799	0.20834		12.5733	0.18091	0.19378
12.58	0.17093		12.58	0.16212		12.58	0.17951	0.172		12.58	0.21714	0.20566		12.58	0.17662	0.19124
12.5867	0.16758		12.5867	0.1588		12.5867	0.176	0.16869		12.5867	0.21489	0.20286		12.5867	0.17482	0.18779
12.5933	0.16363		12.5933	0.15853		12.5933	0.17174	0.1688		12.5933	0.21104	0.20075		12.5933	0.17352	0.18495
12.6	0.15942		12.6	0.15698		12.6	0.16927	0.16701		12.6	0.20811	0.19904		12.6	0.17228	0.18434
12.6067	0.15606		12.6067	0.15157		12.6067	0.16697	0.16365		12.6067	0.20742	0.19595		12.6067	0.17088	0.18275
12.6133	0.15422		12.6133	0.14872		12.6133	0.16431	0.16117		12.6133	0.20599	0.19207		12.6133	0.16946	0.18053
12.62	0.15072		12.62	0.14654		12.62	0.16343	0.15816		12.62	0.2022	0.1883		12.62	0.16611	0.17864
12.6267	0.14735		12.6267	0.14296		12.6267	0.16059	0.15483		12.6267	0.19785	0.18662		12.6267	0.16331	0.17654
12.6333	0.14599		12.6333	0.14074		12.6333	0.158	0.15387		12.6333	0.19396	0.18472		12.6333	0.16068	0.17544
12.64	0.14443		12.64	0.13826		12.64	0.15672	0.1518		12.64	0.19171	0.18377		12.64	0.15982	0.17265
12.6467	0.14276		12.6467	0.13567		12.6467	0.15522	0.15052		12.6467	0.18809	0.18243		12.6467	0.15958	0.16908
12.6533	0.14048		12.6533	0.13407		12.6533	0.15346	0.14733		12.6533	0.18739	0.18095		12.6533	0.15711	0.16604
12.66	0.13811		12.66	0.13185		12.66	0.15016	0.14543		12.66	0.18532	0.17848		12.66	0.15535	0.1635
12.6667	0.13598		12.6667	0.13003		12.6667	0.14809	0.14257		12.6667	0.18434	0.17535		12.6667	0.15379	0.16225
12.6733	0.13452		12.6733	0.1292		12.6733	0.14458	0.14029		12.6733	0.18083	0.17368		12.6733	0.15137	0.1602
12.68	0.13267		12.68	0.12836		12.68	0.14215	0.1387		12.68	0.17929	0.17302		12.68	0.14959	0.15933
12.6867	0.13138		12.6867	0.12576		12.6867	0.14017	0.13785		12.6867	0.17921	0.1704		12.6867	0.1478	0.15898
12.6933	0.12939		12.6933	0.12343		12.6933	0.13787	0.13538		12.6933	0.17833	0.16865		12.6933	0.14728	0.15718
12.7	0.12804		12.7	0.12194		12.7	0.13787	0.13379		12.7	0.17754	0.16627		12.7	0.14551	0.15645
12.7067	0.12631		12.7067	0.12084		12.7067	0.13502	0.13222		12.7067	0.17516	0.16441		12.7067	0.14481	0.15605
12.7133	0.12363		12.7133	0.11888		12.7133	0.13357	0.1276		12.7133	0.17319	0.1627		12.7133	0.1448	0.15528
12.72	0.11938		12.72	0.11797		12.72	0.13253	0.12544		12.72	0.17219	0.16165		12.72	0.14321	0.15321
12.7267	0.11849		12.7267	0.11756		12.7267	0.13009	0.12421		12.7267	0.16966	0.15963		12.7267	0.14239	0.15029
12.7333	0.11705		12.7333	0.11605		12.7333	0.12892	0.12466		12.7333	0.16741	0.15725		12.7333	0.13966	0.15011
12.74	0.11473		12.74	0.116		12.74	0.12694	0.12513		12.74	0.1675	0.1565		12.74	0.13689	0.14901
12.7467	0.11139		12.7467	0.11249		12.7467	0.1244	0.12241		12.7467	0.16651	0.15532		12.7467	0.13559	0.14702
12.7533	0.11039		12.7533	0.11111		12.7533	0.12169	0.12038		12.7533	0.16414	0.15323		12.7533	0.13519	0.14675
12.76	0.10977		12.76	0.10807		12.76	0.12079	0.11833		12.76	0.16266	0.15216		12.76	0.13576	0.14677
12.7667	0.10707		12.7667	0.10606		12.7667	0.11969	0.11601		12.7667	0.16116	0.152		12.7667	0.13506	0.14494
12.7733	0.10684		12.7733	0.10637		12.7733	0.11813	0.11538		12.7733	0.15887	0.15268		12.7733	0.13431	0.14529
12.78	0.10604		12.78	0.10543		12.78	0.11842	0.11524		12.78	0.15609	0.15104		12.78	0.13384	0.14383
12.7867	0.10471		12.7867	0.10472		12.7867	0.11912	0.11318		12.7867	0.15551	0.14832		12.7867	0.13327	0.14175
12.7933	0.10165		12.7933	0.10358		12.7933	0.11838	0.11177		12.7933	0.15611	0.147		12.7933	0.13224	0.14001
12.8	0.09984		12.8	0.10224		12.8	0.11697	0.11142		12.8	0.15556	0.14547		12.8	0.13053	0.13995
12.8067	0.10052		12.8067	0.10159		12.8067	0.11473	0.11074		12.8067	0.15542	0.14415		12.8067	0.12942	0.13932
12.8133	0.09978		12.8133	0.10164		12.8133	0.11368	0.11117		12.8133	0.15458	0.14244		12.8133	0.12853	0.13789
12.82	0.09933		12.82	0.10144		12.82	0.11383	0.11024		12.82	0.15262	0.14317		12.82	0.12827	0.13687
12.8267	0.09859		12.8267	0.09923		12.8267	0.11245	0.11049		12.8267	0.15176	0.14172		12.8267	0.12832	0.13738
12.8333	0.09828		12.8333	0.09954		12.8333	0.11121	0.10889		12.8333	0.15077	0.14063		12.8333	0.12855	0.13797
12.84	0.09774		12.84	0.09936		12.84	0.11076	0.10758		12.84	0.14963	0.1398		12.84	0.12828	0.1382
12.8467	0.09541		12.8467	0.09883		12.8467	0.10969	0.10745		12.8467	0.14828	0.13989		12.8467	0.1293	0.13821
12.8533	0.09487		12.8533	0.09858		12.8533	0.10877	0.10767		12.8533	0.14841	0.14021		12.8533	0.12904	0.13875
12.86	0.09541		12.86	0.09778		12.86	0.10779	0.10704		12.86	0.14817	0.14062		12.86	0.12963	0.13888
12.8667	0.09465		12.8667	0.09665		12.8667	0.10765	0.10625		12.8667	0.14847	0.14022		12.8667	0.12836	0.13666
12.8733	0.09414		12.8733	0.09436		12.8733	0.10812	0.10682		12.8733	0.14648	0.13937		12.8733	0.12798	0.13597
12.88	0.09364		12.88	0.09288		12.88	0.10762	0.10487		12.88	0.14773	0.13964		12.88	0.12836	0.13447
12.8867	0.09248		12.8867	0.09383		12.8867	0.10736	0.10321		12.8867	0.14685	0.13865		12.8867	0.12778	0.13446
12.8933	0.09233		12.8933	0.09452		12.8933	0.10832	0.10273		12.8933	0.14665	0.13741		12.8933	0.12571	0.13577
12.9	0.09206		12.9	0.09553		12.9	0.10791	0.10282		12.9	0.14678	0.13738		12.9	0.12795	0.13526
12.9067	0.09257		12.9067	0.09611		12.9067	0.10733	0.10272		12.9067	0.14815	0.13524		12.9067	0.1281	0.13453
12.9133	0.09279		12.9133	0.09668		12.9133	0.10801	0.10486		12.9133	0.14935	0.13493		12.9133	0.12572	0.13325
12.92	0.09169		12.92	0.09719		12.92	0.10813	0.10423		12.92	0.14993	0.13646		12.92	0.12615	0.13311
12.9267	0.09126		12.9267	0.09605		12.9267	0.10921	0.10492		12.9267	0.14821	0.13585		12.9267	0.12599	0.1339
12.9333	0.09241		12.9333	0.0966		12.9333	0.10918	0.10356		12.9333	0.14728	0.13727		12.9333	0.12634	0.13517
12.94	0.0939		12.94	0.0963		12.94	0.10912	0.10276		12.94	0.14717	0.1378		12.94	0.12554	0.13367
12.9467	0.09365		12.9467	0.09517		12.9467	0.11042	0.1046		12.9467	0.14742	0.1378		12.9467	0.12469	0.13214
12.9533	0.09249		12.9533	0.09472		12.9533	0.10991	0.10527		12.9533	0.14702	0.13629		12.9533	0.12354	0.13122
12.96	0.09101		12.96	0.09672		12.96	0.10716	0.10513		12.96	0.14724	0.13714		12.96	0.12401	0.1317
12.9667	0.09096		12.9667	0.09561		12.9667	0.1083	0.10417		12.9667	0.14589	0.13652		12.9667	0.12283	0.13305
12.9733	0.09167		12.9733	0.09432		12.9733	0.11026	0.10459		12.9733	0.14545	0.1382		12.9733	0.12158	0.13241
12.98	0.09126		12.98	0.09332		12.98	0.10986	0.10496		12.98	0.14549	0.1391		12.98	0.12189	0.13115
12.9867	0.09078		12.9867	0.09443		12.9867	0.11008	0.10443		12.9867	0.14792	0.13923		12.9867	0.12189	0.13085
12.9933	0.09182		12.9933	0.09444		12.9933	0.11132	0.10484		12.9933	0.14899	0.1377		12.9933	0.12262	0.13041
13	0.09053		13	0.0943		13	0.11207	0.10618		13	0.14948	0.13812		13	0.12154	0.13089
13.0067	0.09018		13.0067	0.09458		13.0067	0.11103	0.10618		13.0067	0.14923	0.13807		13.0067	0.12156	0.13056
13.0133	0.09051		13.0133	0.09487		13.0133	0.1118	0.1078		13.0133	0.15058	0.13998		13.0133	0.12121	0.13197
13.02	0.09173		13.02	0.09501		13.02	0.11141	0.10667		13.02	0.15124	0.14078		13.02	0.11995	0.13162
13.0267	0.09222		13.0267	0.09628		13.0267	0.1108	0.10734		13.0267	0.15076	0.14112		13.0267	0.12047	0.1312
13.0333	0.09311		13.0333	0.09759		13.0333	0.11078	0.10569		13.0333	0.15171	0.14185		13.0333	0.12003	0.12996
13.04	0.09297		13.04	0.09759		13.04	0.1102	0.10487		13.04	0.15106	0.1417		13.04	0.11983	0.12735
13.0467	0.09173		13.0467	0.09712		13.0467	0.1107	0.10669		13.0467	0.15088	0.14027		13.0467	0.11833	0.12641
13.0533	0.09181		13.0533	0.09702		13.0533	0.10969	0.10749		13.0533	0.15209	0.13875		13.0533	0.11947	0.12661
13.06	0.09248		13.06	0.09743		13.06	0.10947	0.10805		13.06	0.15107	0.138		13.06	0.11772	0.12609
13.0667	0.09292		13.0667	0.09718		13.0667	0.10944	0.10671		13.0667	0.15034	0.13667		13.0667	0.11821	0.12563
13.0733	0.09397		13.0733	0.09634		13.0733	0.11039	0.10452		13.0733	0.14934	0.13759		13.0733	0.11766	0.1242
13.08	0.09484		13.08	0.09518		13.08	0.11218	0.10512		13.08	0.14981	0.13786		13.08	0.11778	0.12279
13.0867	0.09586		13.0867	0.0951		13.0867	0.113	0.10674		13.0867	0.15027	0.13729		13.0867	0.11738	0.12368
13.0933	0.09679		13.0933	0.09458		13.0933	0.11179	0.10891		13.0933	0.14952	0.13776		13.0933	0.11471	0.12343
13.1	0.09453		13.1	0.09471		13.1	0.11027	0.10753		13.1	0.14818	0.1381		13.1	0.11433	0.12261
13.1067	0.09384		13.1067	0.09504		13.1067	0.11008	0.10448		13.1067	0.14726	0.13765		13.1067	0.11333	0.12114
13.1133	0.09352		13.1133	0.09611		13.1133	0.10823	0.10508		13.1133	0.14838	0.13759		13.1133	0.11346	0.12124
13.12	0.09291		13.12	0.09771		13.12	0.10968	0.10574		13.12	0.14889	0.13654		13.12	0.11282	0.11944
13.1267	0.09337		13.1267	0.09674		13.1267	0.10893	0.10604		13.1267	0.15081	0.13876		13.1267	0.11083	0.11903
13.1333	0.09295		13.1333	0.09442		13.1333	0.10982	0.10571		13.1333	0.1505	0.13826		13.1333	0.11119	0.11965
13.14	0.09308		13.14	0.09383		13.14	0.10968	0.10557		13.14	0.15037	0.1358		13.14	0.11189	0.11854
13.1467	0.09345		13.1467	0.09345		13.1467	0.10816	0.1066		13.1467	0.15073	0.13482		13.1467	0.11025	0.11715
13.1533	0.09258		13.1533	0.09393		13.1533	0.10874	0.10589		13.1533	0.15172	0.13296		13.1533	0.11115	0.11715
13.16	0.09208		13.16	0.095		13.16	0.1087	0.10545		13.16	0.15062	0.13348		13.16	0.11149	0.11506
13.1667	0.09181		13.1667	0.0948		13.1667	0.10693	0.10414		13.1667	0.14855	0.13527		13.1667	0.11061	0.11438
13.1733	0.09136		13.1733	0.09381		13.1733	0.10548	0.1039		13.1733	0.14754	0.13471		13.1733	0.10904	0.11373
13.18	0.09017		13.18	0.09385		13.18	0.10726	0.10436		13.18	0.14728	0.13295		13.18	0.1067	0.11315
13.1867	0.09009		13.1867	0.09444		13.1867	0.1084	0.1041		13.1867	0.14656	0.13165		13.1867	0.10513	0.11044
13.1933	0.09048		13.1933	0.09351		13.1933	0.10807	0.10338		13.1933	0.14531	0.13118		13.1933	0.10455	0.10842
13.2	0.0882		13.2	0.09302		13.2	0.10673	0.10255		13.2	0.1434	0.1327		13.2	0.10386	0.10672
13.2067	0.08642		13.2067	0.09197		13.2067	0.10695	0.10109		13.2067	0.14418	0.13092		13.2067	0.10418	0.10619
13.2133	0.08658		13.2133	0.09116		13.2133	0.10667	0.0995		13.2133	0.14421	0.13054		13.2133	0.10508	0.10488
13.22	0.08743		13.22	0.09158		13.22	0.10578	0.09885		13.22	0.14389	0.12731		13.22	0.10431	0.10315
13.2267	0.08642		13.2267	0.09154		13.2267	0.10559	0.09687		13.2267	0.1431	0.12577		13.2267	0.1032	0.10315
13.2333	0.08596		13.2333	0.09129		13.2333	0.10501	0.09558		13.2333	0.14162	0.12581		13.2333	0.10382	0.10308
13.24	0.08513		13.24	0.08876		13.24	0.10406	0.09497		13.24	0.14115	0.1263		13.24	0.10285	0.1037
13.2467	0.0847		13.2467	0.08743		13.2467	0.10231	0.09557		13.2467	0.1416	0.12683		13.2467	0.10146	0.10258
13.2533	0.08323		13.2533	0.08752		13.2533	0.10177	0.09643		13.2533	0.13886	0.1244		13.2533	0.09911	0.10341
13.26	0.08338		13.26	0.08864		13.26	0.10077	0.09576		13.26	0.13888	0.12449		13.26	0.098	0.10194
13.2667	0.08282		13.2667	0.08917		13.2667	0.10045	0.09447		13.2667	0.13767	0.1245		13.2667	0.09788	0.10026
13.2733	0.08219		13.2733	0.08762		13.2733	0.10101	0.09404		13.2733	0.13759	0.12504		13.2733	0.09697	0.09899
13.28	0.08227		13.28	0.08628		13.28	0.09918	0.09295		13.28	0.13657	0.12389		13.28	0.09674	0.09826
13.2867	0.08117		13.2867	0.08506		13.2867	0.09746	0.09237		13.2867	0.13716	0.12372		13.2867	0.09677	0.09557
13.2933	0.08023		13.2933	0.08382		13.2933	0.09655	0.09316		13.2933	0.1358	0.12203		13.2933	0.09693	0.09637
13.3	0.07784		13.3	0.08176		13.3	0.0968	0.09224		13.3	0.13446	0.1208		13.3	0.09579	0.09564
13.3067	0.07603		13.3067	0.08056		13.3067	0.09611	0.09266		13.3067	0.13195	0.11921		13.3067	0.09486	0.09477
13.3133	0.07665		13.3133	0.08107		13.3133	0.09561	0.09233		13.3133	0.13215	0.11847		13.3133	0.09262	0.09273
13.32	0.0752		13.32	0.08027		13.32	0.09352	0.0913		13.32	0.13172	0.11624		13.32	0.09265	0.08926
[truncated: 252 more rows]

## Sheet: Figure 2b
Time (min)	Crn4a cA3 cleavage				Crn4a cA4 cleavage				Crn4a cA6 cleavage
	R1	R2	R3		R1	R2	R3		R1	R2	R3
1	0.0158877	0.0469438	0		0.512523	0.684198	0.481574		0.0359318	0.0414339	0.0189728
2	0.0415633	0.0927623	0.059017		0.844708	0.991125	0.991172		0.0618165	0.0684971	0.0443014
3	0.0802172	0.175168	0.12812		1	1	1		0.0869586	0.0833149	0.0559204
5	0.16604	0.271141	0.31375		1	1	1		0.132481	0.116866	0.0954505
10	0.666368	0.616946	0.682124		1	1	1		0.270694	0.199961	0.201835
15	0.844208	0.942263	0.947069		1	1	1		0.367647	0.338692	0.337673
30	1	1	1		1	1	1		0.745196	0.79402	0.802389
60	1	1	1		1	1	1		1	1	0.904051

## Sheet: Figure 3a
Time (min)	cA6 (mAU)	Crn4b +cA6 (mAU)		Time (min)	cA4 (mAU)	Crn4b + cA4 (mAU)		Time (min)	cA3 (mAU)	Crn4b+cA3 (mAU)		Time (min)	2'3'cAMP (mAU)		Time (min)	cA4+AcrIII-1 (mAU)
0	-0.00439	-0.00897		0	-0.01591	-0.00632		0	-0.01109	-0.0352		0	0.00438		0	0.02042
0.006667	-0.00429	-0.00873		0.006667	-0.01588	-0.00613		0.006667	-0.01114	-0.0352		0.006667	0.00448		0.006667	0.02053
0.013333	-0.00333	-0.00665		0.013333	-0.01569	-0.0045		0.013333	-0.01187	-0.03506		0.013333	0.00556		0.013333	0.02156
0.02	-0.00251	-0.00627		0.02	-0.01552	-0.00423		0.02	-0.01287	-0.034		0.02	0.0066		0.02	0.02196
0.026667	-0.00243	-0.00391		0.026667	-0.0151	-0.00409		0.026667	-0.01112	-0.034		0.026667	0.0077		0.026667	0.02332
0.033333	-0.00356	-0.00268		0.033333	-0.01724	-0.00346		0.033333	-0.00957	-0.03579		0.033333	0.00781		0.033333	0.02368
0.04	-0.00314	-0.00188		0.04	-0.01667	-0.00317		0.04	-0.00918	-0.03609		0.04	0.0074		0.04	0.02313
0.046667	-0.00208	-0.00273		0.046667	-0.0177	-0.00412		0.046667	-0.00903	-0.03612		0.046667	0.00753		0.046667	0.02334
0.053333	-0.0007	-0.00399		0.053333	-0.0175	-0.00469		0.053333	-0.01122	-0.03603		0.053333	0.00745		0.053333	0.02219
0.06	-0.00112	-0.00557		0.06	-0.01654	-0.00468		0.06	-0.01062	-0.03618		0.06	0.00819		0.06	0.01975
0.066667	-0.00172	-0.00536		0.066667	-0.01807	-0.00524		0.066667	-0.00951	-0.03648		0.066667	0.00735		0.066667	0.0189
0.073333	-0.003	-0.00456		0.073333	-0.0195	-0.00582		0.073333	-0.01045	-0.03743		0.073333	0.00622		0.073333	0.01943
0.08	-0.00442	-0.00521		0.08	-0.02012	-0.00545		0.08	-0.01195	-0.03735		0.08	0.00416		0.08	0.0195
0.086667	-0.00429	-0.00538		0.086667	-0.02041	-0.00677		0.086667	-0.01277	-0.03944		0.086667	0.00188		0.086667	0.01898
0.093333	-0.00676	-0.00674		0.093333	-0.0215	-0.00777		0.093333	-0.01349	-0.03968		0.093333	0.00115		0.093333	0.01924
0.1	-0.00835	-0.00903		0.1	-0.0211	-0.00979		0.1	-0.01501	-0.04029		0.1	-0.00072		0.1	0.01787
0.106667	-0.00835	-0.00991		0.106667	-0.02322	-0.01074		0.106667	-0.01507	-0.04099		0.106667	-0.00212		0.106667	0.01628
0.113333	-0.00969	-0.00964		0.113333	-0.02394	-0.01028		0.113333	-0.01465	-0.04175		0.113333	-0.00505		0.113333	0.01584
0.12	-0.01151	-0.0108		0.12	-0.02534	-0.01224		0.12	-0.01514	-0.04193		0.12	-0.00686		0.12	0.01492
0.126667	-0.01133	-0.01129		0.126667	-0.0262	-0.01389		0.126667	-0.01598	-0.04286		0.126667	-0.00934		0.126667	0.01558
0.133333	-0.01173	-0.01274		0.133333	-0.02625	-0.01385		0.133333	-0.01757	-0.04361		0.133333	-0.01036		0.133333	0.01598
0.14	-0.01167	-0.01382		0.14	-0.02631	-0.01362		0.14	-0.01768	-0.04236		0.14	-0.01174		0.14	0.01379
0.146667	-0.01243	-0.01352		0.146667	-0.02558	-0.01382		0.146667	-0.01939	-0.04397		0.146667	-0.0133		0.146667	0.01292
0.153333	-0.01276	-0.0155		0.153333	-0.02579	-0.01412		0.153333	-0.02075	-0.0447		0.153333	-0.01288		0.153333	0.01337
0.16	-0.01243	-0.0149		0.16	-0.02557	-0.01511		0.16	-0.01938	-0.04539		0.16	-0.01121		0.16	0.01601
0.166667	-0.01139	-0.01412		0.166667	-0.02521	-0.01318		0.166667	-0.01992	-0.04413		0.166667	-0.01121		0.166667	0.01756
0.173333	-0.01171	-0.01411		0.173333	-0.02529	-0.01299		0.173333	-0.01995	-0.04471		0.173333	-0.01035		0.173333	0.01793
0.18	-0.01213	-0.01405		0.18	-0.02637	-0.01155		0.18	-0.01876	-0.04494		0.18	-0.01053		0.18	0.01697
0.186667	-0.01062	-0.01334		0.186667	-0.02682	-0.01123		0.186667	-0.01882	-0.04383		0.186667	-0.01089		0.186667	0.01696
0.193333	-0.01017	-0.01389		0.193333	-0.02531	-0.01033		0.193333	-0.01775	-0.04341		0.193333	-0.01179		0.193333	0.01512
0.2	-0.00964	-0.01526		0.2	-0.02425	-0.01157		0.2	-0.01851	-0.04263		0.2	-0.01326		0.2	0.01366
0.206667	-0.01079	-0.01608		0.206667	-0.02494	-0.0137		0.206667	-0.02026	-0.04449		0.206667	-0.01476		0.206667	0.01301
0.213333	-0.0123	-0.01893		0.213333	-0.02563	-0.01377		0.213333	-0.02083	-0.04525		0.213333	-0.01632		0.213333	0.01209
0.22	-0.01331	-0.01986		0.22	-0.02549	-0.01441		0.22	-0.0224	-0.04613		0.22	-0.01615		0.22	0.01074
0.226667	-0.01356	-0.02021		0.226667	-0.02673	-0.01491		0.226667	-0.0229	-0.04779		0.226667	-0.01779		0.226667	0.01185
0.233333	-0.01445	-0.02118		0.233333	-0.02808	-0.01723		0.233333	-0.02489	-0.04811		0.233333	-0.01935		0.233333	0.01209
0.24	-0.01545	-0.02236		0.24	-0.0284	-0.01863		0.24	-0.02745	-0.04885		0.24	-0.02113		0.24	0.01058
0.246667	-0.01736	-0.02164		0.246667	-0.02992	-0.01903		0.246667	-0.02698	-0.04959		0.246667	-0.02224		0.246667	0.01119
0.253333	-0.01951	-0.02165		0.253333	-0.03246	-0.01879		0.253333	-0.02665	-0.04962		0.253333	-0.02332		0.253333	0.00979
0.26	-0.02103	-0.02168		0.26	-0.03352	-0.01885		0.26	-0.02646	-0.04919		0.26	-0.02395		0.26	0.00928
0.266667	-0.02052	-0.02198		0.266667	-0.03302	-0.01905		0.266667	-0.02659	-0.05105		0.266667	-0.02498		0.266667	0.00803
0.273333	-0.02049	-0.02074		0.273333	-0.03314	-0.01703		0.273333	-0.02615	-0.05124		0.273333	-0.02487		0.273333	0.00751
0.28	-0.01829	-0.02033		0.28	-0.03347	-0.01849		0.28	-0.02552	-0.05117		0.28	-0.02412		0.28	0.00966
0.286667	-0.01817	-0.02008		0.286667	-0.03151	-0.01879		0.286667	-0.02569	-0.05073		0.286667	-0.02445		0.286667	0.01036
0.293333	-0.01739	-0.02022		0.293333	-0.03102	-0.01859		0.293333	-0.02591	-0.04978		0.293333	-0.02449		0.293333	0.01019
0.3	-0.01575	-0.0196		0.3	-0.0298	-0.01709		0.3	-0.02604	-0.05057		0.3	-0.02318		0.3	0.01031
0.306667	-0.0148	-0.01959		0.306667	-0.02965	-0.01772		0.306667	-0.02606	-0.05108		0.306667	-0.02277		0.306667	0.01055
0.313333	-0.01433	-0.01979		0.313333	-0.02903	-0.01776		0.313333	-0.02571	-0.05095		0.313333	-0.0219		0.313333	0.01229
0.32	-0.01586	-0.01982		0.32	-0.02847	-0.01715		0.32	-0.02462	-0.04947		0.32	-0.02162		0.32	0.01302
0.326667	-0.01422	-0.02143		0.326667	-0.02952	-0.01675		0.326667	-0.02415	-0.04932		0.326667	-0.02218		0.326667	0.01259
0.333333	-0.01431	-0.0209		0.333333	-0.02922	-0.0159		0.333333	-0.02388	-0.04779		0.333333	-0.02323		0.333333	0.0118
0.34	-0.01562	-0.01998		0.34	-0.02955	-0.01606		0.34	-0.0238	-0.0488		0.34	-0.02379		0.34	0.01138
0.346667	-0.01687	-0.02029		0.346667	-0.03035	-0.01577		0.346667	-0.02523	-0.05019		0.346667	-0.02537		0.346667	0.01127
0.353333	-0.01613	-0.01971		0.353333	-0.03086	-0.01374		0.353333	-0.02478	-0.05046		0.353333	-0.02585		0.353333	0.0115
0.36	-0.01576	-0.01887		0.36	-0.03077	-0.01412		0.36	-0.0242	-0.049		0.36	-0.0246		0.36	0.01237
0.366667	-0.01333	-0.01816		0.366667	-0.02789	-0.01298		0.366667	-0.02105	-0.04451		0.366667	-0.02508		0.366667	0.0171
0.373333	-0.00378	-0.01185		0.373333	-0.01887	-0.00602		0.373333	-0.0091	-0.03246		0.373333	-0.02283		0.373333	0.02551
0.38	0.01969	0.00669		0.38	0.00755	0.01524		0.38	0.0271	-0.00393		0.38	-0.01895		0.38	0.03787
0.386667	0.0642	0.04249		0.386667	0.06667	0.05583		0.386667	0.11279	0.04502		0.386667	-0.01535		0.386667	0.05539
0.393333	0.14052	0.10042		0.393333	0.17014	0.12193		0.393333	0.2679	0.12589		0.393333	-0.00724		0.393333	0.07494
0.4	0.25477	0.18351		0.4	0.32463	0.2147		0.4	0.50347	0.23864		0.4	0.00321		0.4	0.0941
0.406667	0.40868	0.29512		0.406667	0.52643	0.33936		0.406667	0.81341	0.38902		0.406667	0.01647		0.406667	0.11036
0.413333	0.6181	0.457		0.413333	0.78998	0.52166		0.413333	1.18786	0.60687		0.413333	0.03434		0.413333	0.12033
0.42	0.93776	0.73162		0.42	1.17329	0.82547		0.42	1.6466	0.96794		0.42	0.05349		0.42	0.12598
0.426667	1.44257	1.19719		0.426667	1.75522	1.32165		0.426667	2.23849	1.561		0.426667	0.07127		0.426667	0.12593
0.433333	2.15682	1.88023		0.433333	2.56067	2.02709		0.433333	2.98798	2.4017		0.433333	0.08332		0.433333	0.11763
0.44	2.9958	2.70247		0.44	3.50383	2.84752		0.44	3.82541	3.37778		0.44	0.0873		0.44	0.10013
0.446667	3.7905	3.49266		0.446667	4.39721	3.61379		0.446667	4.60189	4.28544		0.446667	0.08388		0.446667	0.07519
0.453333	4.37751	4.08385		0.453333	5.05324	4.1681		0.453333	5.15459	4.93848		0.453333	0.07744		0.453333	0.04762
0.46	4.6699	4.38658		0.46	5.37021	4.43156		0.46	5.39818	5.2441		0.46	0.06611		0.46	0.02318
0.466667	4.66605	4.39984		0.466667	5.34948	4.41172		0.466667	5.33201	5.21033		0.466667	0.0538		0.466667	0.00965
0.473333	4.42696	4.18067		0.473333	5.06268	4.17006		0.473333	5.0191	4.91252		0.473333	0.04333		0.473333	0.00766
0.48	4.03207	3.80819		0.48	4.59982	3.78785		0.48	4.54402	4.44647		0.48	0.03619		0.48	0.02003
0.486667	3.55953	3.36116		0.486667	4.04951	3.3373		0.486667	3.99213	3.90145		0.486667	0.03204		0.486667	0.04387
0.493333	3.06682	2.89368		0.493333	3.47984	2.87492		0.493333	3.42728	3.3438		0.493333	0.0285		0.493333	0.07804
0.5	2.59771	2.44758		0.5	2.93579	2.43552		0.5	2.88988	2.81323		0.5	0.02535		0.5	0.11681
0.506667	2.17324	2.04545		0.506667	2.44576	2.03911		0.506667	2.40623	2.33675		0.506667	0.02457		0.506667	0.15218
0.513333	1.80346	1.69763		0.513333	2.01903	1.69569		0.513333	1.98921	1.92591		0.513333	0.0207		0.513333	0.1783
0.52	1.49031	1.4028		0.52	1.66075	1.40641		0.52	1.63947	1.58202		0.52	0.01722		0.52	0.19495
0.526667	1.23278	1.15863		0.526667	1.36652	1.16781		0.526667	1.35107	1.29767		0.526667	0.0124		0.526667	0.20126
0.533333	1.02227	0.96114		0.533333	1.12732	0.97298		0.533333	1.11863	1.06743		0.533333	0.00797		0.533333	0.19911
0.54	0.85105	0.80204		0.54	0.93502	0.81848		0.54	0.93165	0.88193		0.54	0.0051		0.54	0.19002
0.546667	0.71435	0.67581		0.546667	0.78202	0.69719		0.546667	0.78014	0.7345		0.546667	0.00117		0.546667	0.17614
0.553333	0.6062	0.57348		0.553333	0.65982	0.60161		0.553333	0.66186	0.61829		0.553333	-0.00057		0.553333	0.16337
0.56	0.5209	0.49082		0.56	0.56208	0.52368		0.56	0.56933	0.52531		0.56	-0.00291		0.56	0.14719
0.566667	0.45174	0.4244		0.566667	0.48403	0.45747		0.566667	0.49455	0.45186		0.566667	-0.00207		0.566667	0.13471
0.573333	0.39537	0.37236		0.573333	0.42284	0.40463		0.573333	0.43294	0.38925		0.573333	0.00587		0.573333	0.12281
0.58	0.34892	0.32889		0.58	0.37168	0.36144		0.58	0.38234	0.33967		0.58	0.02743		0.58	0.11214
0.586667	0.31155	0.29284		0.586667	0.32902	0.3229		0.586667	0.34103	0.29816		0.586667	0.07479		0.586667	0.10296
0.593333	0.28096	0.26421		0.593333	0.2923	0.28941		0.593333	0.30745	0.26415		0.593333	0.18952		0.593333	0.09447
0.6	0.25649	0.24041		0.6	0.26188	0.26307		0.6	0.27845	0.23662		0.6	0.43231		0.6	0.08977
0.606667	0.23543	0.22194		0.606667	0.23771	0.24098		0.606667	0.25344	0.21387		0.606667	0.85786		0.606667	0.08812
0.613333	0.2235	0.20938		0.613333	0.2168	0.22327		0.613333	0.23221	0.20089		0.613333	1.4682		0.613333	0.08722
0.62	0.21928	0.20674		0.62	0.19755	0.21059		0.62	0.21128	0.19636		0.62	2.18087		0.62	0.08631
0.626667	0.22351	0.21319		0.626667	0.18102	0.20242		0.626667	0.1925	0.19914		0.626667	2.87181		0.626667	0.08513
0.633333	0.23331	0.22505		0.633333	0.16331	0.19766		0.633333	0.17546	0.20838		0.633333	3.41242		0.633333	0.08301
0.64	0.24327	0.23876		0.64	0.14627	0.19244		0.64	0.16211	0.21738		0.64	3.72311		0.64	0.08177
0.646667	0.24848	0.2459		0.646667	0.13188	0.18334		0.646667	0.15011	0.21928		0.646667	3.78196		0.646667	0.07857
0.653333	0.24398	0.24328		0.653333	0.11763	0.17286		0.653333	0.13686	0.21241		0.653333	3.62417		0.653333	0.0743
0.66	0.22925	0.23102		0.66	0.1036	0.15976		0.66	0.12317	0.19689		0.66	3.3114		0.66	0.06778
0.666667	0.20988	0.21197		0.666667	0.09309	0.14482		0.666667	0.10998	0.17555		0.666667	2.907		0.666667	0.06317
0.673333	0.18768	0.18644		0.673333	0.08182	0.13064		0.673333	0.09664	0.15039		0.673333	2.47234		0.673333	0.05701
0.68	0.16525	0.16186		0.68	0.07342	0.11969		0.68	0.08466	0.12664		0.68	2.04894		0.68	0.05259
0.686667	0.14223	0.13778		0.686667	0.06403	0.11075		0.686667	0.07585	0.10498		0.686667	1.66757		0.686667	0.04831
0.693333	0.12291	0.11563		0.693333	0.05515	0.10412		0.693333	0.0677	0.08465		0.693333	1.33547		0.693333	0.04439
0.7	0.10568	0.09881		0.7	0.04812	0.09727		0.7	0.059	0.06808		0.7	1.05977		0.7	0.04045
0.706667	0.08979	0.08516		0.706667	0.04248	0.09187		0.706667	0.05255	0.05393		0.706667	0.83641		0.706667	0.03557
0.713333	0.07776	0.07491		0.713333	0.03717	0.08567		0.713333	0.04531	0.0427		0.713333	0.6603		0.713333	0.03179
0.72	0.06867	0.06425		0.72	0.03253	0.07772		0.72	0.03952	0.03343		0.72	0.52251		0.72	0.02867
0.726667	0.0604	0.0561		0.726667	0.02999	0.06917		0.726667	0.03516	0.02572		0.726667	0.41537		0.726667	0.02583
0.733333	0.05153	0.05018		0.733333	0.02464	0.06141		0.733333	0.03154	0.0193		0.733333	0.33211		0.733333	0.02378
0.74	0.04582	0.04645		0.74	0.02309	0.05714		0.74	0.03051	0.01551		0.74	0.26941		0.74	0.02183
0.746667	0.04172	0.04274		0.746667	0.01952	0.05119		0.746667	0.02776	0.01324		0.746667	0.22105		0.746667	0.02143
0.753333	0.03738	0.03908		0.753333	0.01683	0.04487		0.753333	0.02501	0.01054		0.753333	0.18456		0.753333	0.02055
0.76	0.03612	0.03483		0.76	0.01453	0.04162		0.76	0.02047	0.00645		0.76	0.15608		0.76	0.01903
0.766667	0.03224	0.03072		0.766667	0.01241	0.0371		0.766667	0.01872	0.00262		0.766667	0.13344		0.766667	0.01998
0.773333	0.02868	0.02733		0.773333	0.01008	0.03317		0.773333	0.01751	-0.00094		0.773333	0.11592		0.773333	0.02099
0.78	0.02564	0.02603		0.78	0.00856	0.02875		0.78	0.01507	-0.00254		0.78	0.10195		0.78	0.02417
0.786667	0.02359	0.02628		0.786667	0.00696	0.02826		0.786667	0.01397	-0.00393		0.786667	0.08983		0.786667	0.02768
0.793333	0.02421	0.02738		0.793333	0.00605	0.03105		0.793333	0.01401	-0.00469		0.793333	0.08061		0.793333	0.03187
0.8	0.02554	0.0295		0.8	0.00662	0.03212		0.8	0.01529	-0.00355		0.8	0.07398		0.8	0.0383
0.806667	0.02714	0.03231		0.806667	0.00731	0.03359		0.806667	0.01806	-0.00191		0.806667	0.06745		0.806667	0.0422
0.813333	0.02933	0.0344		0.813333	0.00944	0.03577		0.813333	0.02006	-0.00054		0.813333	0.06082		0.813333	0.04509
0.82	0.02999	0.03462		0.82	0.00942	0.03866		0.82	0.0218	-0.00033		0.82	0.05434		0.82	0.04567
0.826667	0.02834	0.0348		0.826667	0.00855	0.03852		0.826667	0.0239	-0.002		0.826667	0.04923		0.826667	0.04616
0.833333	0.02698	0.03279		0.833333	0.00884	0.03665		0.833333	0.02197	-0.00432		0.833333	0.04494		0.833333	0.04454
0.84	0.02463	0.02994		0.84	0.00807	0.0329		0.84	0.01919	-0.00606		0.84	0.04111		0.84	0.04202
0.846667	0.02209	0.02638		0.846667	0.00519	0.02821		0.846667	0.01508	-0.01005		0.846667	0.04098		0.846667	0.03876
0.853333	0.01864	0.02179		0.853333	0.00193	0.02295		0.853333	0.01091	-0.01546		0.853333	0.04451		0.853333	0.03439
0.86	0.01457	0.01885		0.86	-0.00165	0.0199		0.86	0.00711	-0.01936		0.86	0.05637		0.86	0.02978
0.866667	0.01261	0.0164		0.866667	-0.00475	0.01562		0.866667	0.00314	-0.02307		0.866667	0.08987		0.866667	0.02764
0.873333	0.01117	0.01155		0.873333	-0.00787	0.01199		0.873333	0.00091	-0.02512		0.873333	0.18379		0.873333	0.02524
0.88	0.00837	0.00949		0.88	-0.0109	0.011		0.88	-0.00044	-0.02617		0.88	0.38915		0.88	0.02488
0.886667	0.0054	0.00588		0.886667	-0.01267	0.01027		0.886667	-0.00225	-0.02705		0.886667	0.70418		0.886667	0.02446
0.893333	0.0047	0.00477		0.893333	-0.01321	0.00776		0.893333	-0.00316	-0.02822		0.893333	1.05459		0.893333	0.02261
0.9	0.00418	0.00492		0.9	-0.01369	0.00744		0.9	-0.00454	-0.02924		0.9	1.32673		0.9	0.02036
0.906667	0.00174	0.00664		0.906667	-0.01369	0.00618		0.906667	-0.00666	-0.03052		0.906667	1.44751		0.906667	0.01891
0.913333	0.00061	0.00558		0.913333	-0.01532	0.00573		0.913333	-0.00661	-0.03174		0.913333	1.41878		0.913333	0.01937
0.92	0.00091	0.00537		0.92	-0.01759	0.00379		0.92	-0.0055	-0.03189		0.92	1.29422		0.92	0.02104
0.926667	0.00029	0.00604		0.926667	-0.01873	0.0035		0.926667	-0.00851	-0.03104		0.926667	1.13035		0.926667	0.02047
0.933333	0.00283	0.00638		0.933333	-0.01832	0.00269		0.933333	-0.01184	-0.03205		0.933333	0.96871		0.933333	0.01978
0.94	0.0067	0.00892		0.94	-0.01879	0.00365		0.94	-0.01173	-0.02853		0.94	0.82706		0.94	0.01896
0.946667	0.01202	0.0153		0.946667	-0.01864	0.00686		0.946667	-0.01123	-0.02296		0.946667	0.7091		0.946667	0.017
0.953333	0.02106	0.02384		0.953333	-0.0175	0.00942		0.953333	-0.01111	-0.01658		0.953333	0.61393		0.953333	0.01749
0.96	0.03015	0.03408		0.96	-0.0168	0.01329		0.96	-0.01051	-0.00951		0.96	0.54066		0.96	0.0186
0.966667	0.03837	0.042		0.966667	-0.01866	0.01767		0.966667	-0.00972	-0.00077		0.966667	0.48385		0.966667	0.01798
0.973333	0.04352	0.04872		0.973333	-0.02157	0.0196		0.973333	-0.01109	0.00353		0.973333	0.44022		0.973333	0.01678
0.98	0.04579	0.05175		0.98	-0.0223	0.02113		0.98	-0.01261	0.00641		0.98	0.40337		0.98	0.01657
0.986667	0.04508	0.05207		0.986667	-0.02395	0.02008		0.986667	-0.01533	0.00519		0.986667	0.37183		0.986667	0.01488
0.993333	0.04227	0.0496		0.993333	-0.02459	0.0181		0.993333	-0.01595	0.00138		0.993333	0.3416		0.993333	0.01287
1	0.03737	0.04446		1	-0.02455	0.01418		1	-0.01879	-0.00285		1	0.31394		1	0.0127
1.00667	0.02996	0.03812		1.00667	-0.02559	0.0101		1.00667	-0.01967	-0.00775		1.00667	0.28596		1.00667	0.01157
1.01333	0.0233	0.0305		1.01333	-0.02615	0.00692		1.01333	-0.01989	-0.01272		1.01333	0.25894		1.01333	0.01201
1.02	0.01716	0.02308		1.02	-0.02653	0.00589		1.02	-0.02018	-0.02002		1.02	0.22957		1.02	0.01075
1.02667	0.01033	0.01715		1.02667	-0.02602	0.00253		1.02667	-0.01988	-0.0244		1.02667	0.20032		1.02667	0.00992
1.03333	0.00673	0.01059		1.03333	-0.02765	-0.00195		1.03333	-0.01862	-0.02902		1.03333	0.17399		1.03333	0.00941
1.04	0.00374	0.00637		1.04	-0.02732	-0.00437		1.04	-0.01998	-0.03266		1.04	0.14902		1.04	0.00907
1.04667	0.001	0.00475		1.04667	-0.02848	-0.00414		1.04667	-0.02112	-0.03692		1.04667	0.12642		1.04667	0.00855
1.05333	-0.00197	0.00245		1.05333	-0.02835	-0.00386		1.05333	-0.0221	-0.03821		1.05333	0.10684		1.05333	0.00858
1.06	-0.00394	0.0003		1.06	-0.02914	-0.00494		1.06	-0.02058	-0.03982		1.06	0.08848		1.06	0.00844
1.06667	-0.00636	-0.00234		1.06667	-0.03031	-0.0075		1.06667	-0.0205	-0.0426		1.06667	0.07194		1.06667	0.00906
1.07333	-0.00686	-0.00393		1.07333	-0.0295	-0.00791		1.07333	-0.02089	-0.04336		1.07333	0.05857		1.07333	0.00841
1.08	-0.00761	-0.00535		1.08	-0.02816	-0.00696		1.08	-0.02293	-0.04473		1.08	0.04615		1.08	0.00911
1.08667	-0.00918	-0.00474		1.08667	-0.02923	-0.00631		1.08667	-0.02256	-0.04468		1.08667	0.03625		1.08667	0.00795
1.09333	-0.00838	-0.00395		1.09333	-0.03009	-0.00689		1.09333	-0.02147	-0.04662		1.09333	0.02801		1.09333	0.00759
1.1	-0.00808	-0.0021		1.1	-0.03169	-0.00749		1.1	-0.02217	-0.04753		1.1	0.01925		1.1	0.00743
1.10667	-0.00885	-0.00428		1.10667	-0.03107	-0.00727		1.10667	-0.02239	-0.04654		1.10667	0.01261		1.10667	0.00863
1.11333	-0.00997	-0.00508		1.11333	-0.0311	-0.00765		1.11333	-0.02039	-0.04513		1.11333	0.00948		1.11333	0.0071
1.12	-0.00864	-0.00614		1.12	-0.03258	-0.00761		1.12	-0.01942	-0.04616		1.12	0.00566		1.12	0.00507
1.12667	-0.00752	-0.00759		1.12667	-0.03085	-0.00806		1.12667	-0.01808	-0.04736		1.12667	0.00205		1.12667	0.00459
1.13333	-0.00774	-0.00931		1.13333	-0.02979	-0.00666		1.13333	-0.01628	-0.04759		1.13333	-0.0017		1.13333	0.00672
1.14	-0.00795	-0.00821		1.14	-0.0291	-0.00518		1.14	-0.01209	-0.0484		1.14	-0.00687		1.14	0.00559
1.14667	-0.0065	-0.00589		1.14667	-0.03056	-0.00298		1.14667	-0.00754	-0.05016		1.14667	-0.00956		1.14667	0.00615
1.15333	-0.00561	-0.00654		1.15333	-0.02959	-0.0016		1.15333	-0.00085	-0.05001		1.15333	-0.01103		1.15333	0.007
1.16	-0.0037	-0.00622		1.16	-0.02961	0.00179		1.16	0.00497	-0.05086		1.16	-0.01369		1.16	0.00659
1.16667	-0.00102	-0.00365		1.16667	-0.02866	0.00297		1.16667	0.01146	-0.04953		1.16667	-0.01666		1.16667	0.00565
1.17333	0.00334	-0.00193		1.17333	-0.02644	0.00579		1.17333	0.01702	-0.0466		1.17333	-0.01835		1.17333	0.00659
1.18	0.0057	0.00041		1.18	-0.02483	0.00777		1.18	0.02102	-0.04617		1.18	-0.02036		1.18	0.00753
1.18667	0.00788	0.00242		1.18667	-0.0227	0.00774		1.18667	0.02229	-0.04583		1.18667	-0.02284		1.18667	0.00893
1.19333	0.00853	0.00401		1.19333	-0.02136	0.00717		1.19333	0.02221	-0.0477		1.19333	-0.02437		1.19333	0.0105
1.2	0.00771	0.004		1.2	-0.02043	0.00647		1.2	0.01868	-0.04605		1.2	-0.0261		1.2	0.01065
1.20667	0.00667	0.00373		1.20667	-0.01959	0.00265		1.20667	0.01597	-0.04674		1.20667	-0.02922		1.20667	0.00962
1.21333	0.00501	0.00418		1.21333	-0.0193	-0.00076		1.21333	0.01145	-0.04749		1.21333	-0.03111		1.21333	0.00866
1.22	0.00297	0.00217		1.22	-0.02057	-0.00078		1.22	0.00752	-0.04792		1.22	-0.03252		1.22	0.00713
1.22667	0.00155	0.00038		1.22667	-0.02324	-0.0012		1.22667	0.00556	-0.04936		1.22667	-0.0345		1.22667	0.00674
1.23333	0.00022	-0.00111		1.23333	-0.02706	-0.00167		1.23333	0.00255	-0.05083		1.23333	-0.03428		1.23333	0.0069
1.24	-0.00186	-0.00156		1.24	-0.02874	-0.0031		1.24	-0.00363	-0.05141		1.24	-0.0353		1.24	0.00529
1.24667	-0.00464	-0.00277		1.24667	-0.02825	-0.00363		1.24667	-0.00819	-0.0527		1.24667	-0.03589		1.24667	0.00516
1.25333	-0.00688	-0.0037		1.25333	-0.029	-0.00518		1.25333	-0.01159	-0.05259		1.25333	-0.03642		1.25333	0.00371
1.26	-0.0092	-0.0076		1.26	-0.03124	-0.00609		1.26	-0.0146	-0.05157		1.26	-0.03861		1.26	0.0028
1.26667	-0.0113	-0.00979		1.26667	-0.03091	-0.00867		1.26667	-0.01672	-0.05193		1.26667	-0.04087		1.26667	0.0017
1.27333	-0.01305	-0.01112		1.27333	-0.03198	-0.01005		1.27333	-0.01822	-0.05284		1.27333	-0.04261		1.27333	0.00246
1.28	-0.01466	-0.01201		1.28	-0.03304	-0.01031		1.28	-0.02168	-0.05215		1.28	-0.04416		1.28	0.00366
1.28667	-0.01509	-0.01257		1.28667	-0.03352	-0.01107		1.28667	-0.02237	-0.05207		1.28667	-0.04345		1.28667	0.0039
1.29333	-0.01379	-0.01465		1.29333	-0.03502	-0.01357		1.29333	-0.02298	-0.05221		1.29333	-0.04523		1.29333	0.0038
1.3	-0.01351	-0.01511		1.3	-0.03427	-0.01509		1.3	-0.02527	-0.05343		1.3	-0.04604		1.3	0.00385
1.30667	-0.01437	-0.01644		1.30667	-0.03483	-0.01418		1.30667	-0.02618	-0.05186		1.30667	-0.04702		1.30667	0.00163
1.31333	-0.01287	-0.01761		1.31333	-0.03533	-0.01272		1.31333	-0.02731	-0.05255		1.31333	-0.04654		1.31333	0.00119
1.32	-0.01524	-0.01707		1.32	-0.03549	-0.01331		1.32	-0.02897	-0.0547		1.32	-0.0463		1.32	0.00209
1.32667	-0.01609	-0.01773		1.32667	-0.03562	-0.01511		1.32667	-0.02866	-0.05474		1.32667	-0.04702		1.32667	0.00185
1.33333	-0.01591	-0.01741		1.33333	-0.03716	-0.01694		1.33333	-0.02873	-0.05378		1.33333	-0.04899		1.33333	-1e-05
1.34	-0.01641	-0.01939		1.34	-0.03653	-0.01901		1.34	-0.02793	-0.05466		1.34	-0.04976		1.34	0.00053
1.34667	-0.0195	-0.0201		1.34667	-0.0376	-0.01923		1.34667	-0.029	-0.05468		1.34667	-0.04968		1.34667	0.00079
1.35333	-0.02241	-0.02134		1.35333	-0.03757	-0.01891		1.35333	-0.02989	-0.05598		1.35333	-0.04863		1.35333	0.00049
1.36	-0.0214	-0.02081		1.36	-0.03798	-0.01915		1.36	-0.02988	-0.0565		1.36	-0.049		1.36	0.00139
1.36667	-0.02172	-0.02143		1.36667	-0.0384	-0.02033		1.36667	-0.03067	-0.05644		1.36667	-0.0489		1.36667	0.00052
1.37333	-0.02281	-0.02166		1.37333	-0.03889	-0.02109		1.37333	-0.03154	-0.0558		1.37333	-0.04992		1.37333	0.00029
1.38	-0.02279	-0.02156		1.38	-0.03993	-0.02109		1.38	-0.03172	-0.05734		1.38	-0.05042		1.38	0.00013
1.38667	-0.02296	-0.0206		1.38667	-0.03997	-0.02171		1.38667	-0.03178	-0.05791		1.38667	-0.05158		1.38667	0.00049
1.39333	-0.02197	-0.02138		1.39333	-0.03978	-0.02128		1.39333	-0.03234	-0.05751		1.39333	-0.0515		1.39333	0.00022
1.4	-0.02174	-0.0218		1.4	-0.03767	-0.02066		1.4	-0.03114	-0.05767		1.4	-0.05122		1.4	1e-05
1.40667	-0.02193	-0.021		1.40667	-0.03742	-0.02027		1.40667	-0.03243	-0.05694		1.40667	-0.05142		1.40667	-0.0003
1.41333	-0.02209	-0.02301		1.41333	-0.03776	-0.01985		1.41333	-0.03285	-0.05686		1.41333	-0.05123		1.41333	-0.00092
1.42	-0.02143	-0.02314		1.42	-0.03787	-0.02022		1.42	-0.03184	-0.05737		1.42	-0.05123		1.42	-0.00253
1.42667	-0.02147	-0.02283		1.42667	-0.0374	-0.02102		1.42667	-0.03303	-0.05724		1.42667	-0.05104		1.42667	-0.00297
1.43333	-0.02183	-0.0221		1.43333	-0.03732	-0.02101		1.43333	-0.0337	-0.0579		1.43333	-0.05021		1.43333	-0.00385
1.44	-0.02206	-0.02165		1.44	-0.03783	-0.01977		1.44	-0.03325	-0.05714		1.44	-0.04646		1.44	-0.00243
1.44667	-0.02414	-0.02267		1.44667	-0.0396	-0.01943		1.44667	-0.03462	-0.05781		1.44667	-0.04289		1.44667	-0.00329
1.45333	-0.02552	-0.02386		1.45333	-0.041	-0.01945		1.45333	-0.03447	-0.05909		1.45333	-0.0408		1.45333	-0.00302
1.46	-0.027	-0.02519		1.46	-0.04271	-0.02014		1.46	-0.03471	-0.06		1.46	-0.03818		1.46	-0.00351
1.46667	-0.02611	-0.02602		1.46667	-0.04415	-0.02121		1.46667	-0.03564	-0.06		1.46667	-0.03377		1.46667	-0.00567
1.47333	-0.02529	-0.02629		1.47333	-0.04421	-0.02192		1.47333	-0.03423	-0.0591		1.47333	-0.02539		1.47333	-0.00659
1.48	-0.02649	-0.02489		1.48	-0.04229	-0.02256		1.48	-0.03458	-0.05889		1.48	-0.01598		1.48	-0.00674
1.48667	-0.02666	-0.0258		1.48667	-0.04318	-0.02021		1.48667	-0.03427	-0.05865		1.48667	0.00056		1.48667	-0.00624
1.49333	-0.0258	-0.02595		1.49333	-0.04329	-0.01867		1.49333	-0.03356	-0.05621		1.49333	0.02366		1.49333	-0.00519
1.5	-0.02564	-0.02724		1.5	-0.04236	-0.01841		1.5	-0.03466	-0.0563		1.5	0.05246		1.5	-0.00429
1.50667	-0.02575	-0.02773		1.50667	-0.04223	-0.01622		1.50667	-0.03559	-0.05432		1.50667	0.09286		1.50667	-0.00508
1.51333	-0.02556	-0.02847		1.51333	-0.04163	-0.01326		1.51333	-0.03564	-0.05043		1.51333	0.14418		1.51333	-0.00625
1.52	-0.0248	-0.0304		1.52	-0.04169	-0.00889		1.52	-0.03647	-0.04472		1.52	0.21054		1.52	-0.00742
1.52667	-0.02516	-0.03143		1.52667	-0.04343	-0.00266		1.52667	-0.03687	-0.03626		1.52667	0.29762		1.52667	-0.00678
1.53333	-0.02686	-0.02962		1.53333	-0.04334	0.00867		1.53333	-0.03588	-0.02602		1.53333	0.40807		1.53333	-0.00683
1.54	-0.026	-0.02672		1.54	-0.04326	0.02342		1.54	-0.03436	-0.012		1.54	0.54729		1.54	-0.00678
1.54667	-0.0265	-0.02558		1.54667	-0.04295	0.04133		1.54667	-0.0342	0.00909		1.54667	0.72167		1.54667	-0.00657
1.55333	-0.02596	-0.02602		1.55333	-0.04228	0.06801		1.55333	-0.03273	0.03904		1.55333	0.93937		1.55333	-0.006
1.56	-0.02575	-0.02563		1.56	-0.04223	0.10461		1.56	-0.03403	0.08031		1.56	1.20636		1.56	-0.00586
1.56667	-0.02499	-0.02489		1.56667	-0.04255	0.15471		1.56667	-0.03394	0.13607		1.56667	1.52919		1.56667	-0.00621
1.57333	-0.02405	-0.0225		1.57333	-0.04311	0.22157		1.57333	-0.03346	0.21098		1.57333	1.91653		1.57333	-0.00394
1.58	-0.02383	-0.02043		1.58	-0.04351	0.30799		1.58	-0.03432	0.30818		1.58	2.37761		1.58	-0.00288
1.58667	-0.02465	-0.01531		1.58667	-0.04305	0.42102		1.58667	-0.03566	0.43398		1.58667	2.92585		1.58667	-0.00231
1.59333	-0.02423	-0.00965		1.59333	-0.04209	0.56946		1.59333	-0.03456	0.59692		1.59333	3.57133		1.59333	-0.00073
1.6	-0.02309	-0.00281		1.6	-0.04278	0.75678		1.6	-0.03596	0.80349		1.6	4.33442		1.6	0.00023
1.60667	-0.02388	0.0024		1.60667	-0.04391	0.9929		1.60667	-0.03662	1.06274		1.60667	5.24293		1.60667	0.00353
1.61333	-0.02189	0.01149		1.61333	-0.04337	1.28759		1.61333	-0.03851	1.38391		1.61333	6.34898		1.61333	0.00521
1.62	-0.01947	0.02444		1.62	-0.04513	1.65032		1.62	-0.03868	1.78		1.62	7.74929		1.62	0.0095
1.62667	-0.01891	0.0389		1.62667	-0.04523	2.10363		1.62667	-0.03864	2.27707		1.62667	9.60546		1.62667	0.01386
1.63333	-0.01713	0.05844		1.63333	-0.04426	2.68708		1.63333	-0.03775	2.90784		1.63333	12.1717		1.63333	0.02175
1.64	-0.01455	0.08322		1.64	-0.04271	3.47382		1.64	-0.036	3.75039		1.64	15.7847		1.64	0.02915
1.64667	-0.00747	0.11616		1.64667	-0.04162	4.59129		1.64667	-0.03473	4.94012		1.64667	20.8003		1.64667	0.03781
1.65333	0.00221	0.16447		1.65333	-0.03897	6.23942		1.65333	-0.03415	6.69501		1.65333	27.459		1.65333	0.05153
1.66	0.01187	0.23384		1.66	-0.03848	8.66602		1.66	-0.03292	9.29616		1.66	35.7438		1.66	0.07492
1.66667	0.02524	0.3303		1.66667	-0.03805	12.1013		1.66667	-0.03038	13.0154		1.66667	45.2889		1.66667	0.10467
1.67333	0.04474	0.4595		1.67333	-0.03498	16.6479		1.67333	-0.02805	17.9914		1.67333	55.4222		1.67333	0.14251
1.68	0.0694	0.6271		1.68	-0.03227	22.1743		1.68	-0.02721	24.1114		1.68	65.2655		1.68	0.18615
1.68667	0.1018	0.8276		1.68667	-0.03034	28.2772		1.68667	-0.02525	30.9459		1.68667	73.9184		1.68667	0.23392
1.69333	0.14093	1.04823		1.69333	-0.02576	34.3188		1.69333	-0.01875	37.7962		1.69333	80.6241		1.69333	0.28296
1.7	0.18191	1.26959		1.7	-0.01872	39.5736		1.7	-0.01265	43.8498		1.7	84.8995		1.7	0.32847
1.70667	0.22085	1.47151		1.70667	-0.01036	43.404		1.70667	-0.00573	48.3766		1.70667	86.5507		1.70667	0.36523
1.71333	0.25523	1.62257		1.71333	-0.00033	45.4028		1.71333	0.00461	50.8961		1.71333	85.6538		1.71333	0.39023
1.72	0.28153	1.70934		1.72	0.01354	45.4595		1.72	0.01772	51.2574		1.72	82.4875		1.72	0.403
1.72667	0.30196	1.72404		1.72667	0.02755	43.7403		1.72667	0.0323	49.6136		1.72667	77.4852		1.72667	0.40116
1.73333	0.31097	1.67092		1.73333	0.04274	40.6048		1.73333	0.04819	46.3433		1.73333	71.1514		1.73333	0.38681
1.74	0.30702	1.56017		1.74	0.05775	36.5091		1.74	0.06232	41.9363		1.74	63.9955		1.74	0.36285
1.74667	0.29493	1.40751		1.74667	0.06969	31.92		1.74667	0.07289	36.8967		1.74667	56.4824		1.74667	0.33098
1.75333	0.27548	1.23556		1.75333	0.07686	27.2433		1.75333	0.08133	31.6803		1.75333	49.0153		1.75333	0.2951
1.76	0.24859	1.05678		1.76	0.0786	22.7831		1.76	0.08656	26.6432		1.76	41.9093		1.76	0.25756
1.76667	0.22112	0.88545		1.76667	0.08008	18.7444		1.76667	0.0892	22.0326		1.76667	35.3944		1.76667	0.22178
1.77333	0.19204	0.72769		1.77333	0.07637	15.238		1.77333	0.0866	17.9859		1.77333	29.6004		1.77333	0.18777
1.78	0.16264	0.59249		1.78	0.06804	12.2962		1.78	0.0785	14.5561		1.78	24.5824		1.78	0.15698
1.78667	0.13558	0.47666		1.78667	0.05869	9.89197		1.78667	0.06851	11.73		1.78667	20.3378		1.78667	0.12944
1.79333	0.11054	0.38056		1.79333	0.04793	7.97092		1.79333	0.05987	9.45784		1.79333	16.8138		1.79333	0.10645
1.8	0.08707	0.30142		1.8	0.03554	6.4622		1.8	0.04982	7.66357		1.8	13.9316		1.8	0.08572
1.80667	0.06747	0.23729		1.80667	0.0227	5.29205		1.80667	0.03747	6.2672		1.80667	11.6026		1.80667	0.06913
1.81333	0.05145	0.19034		1.81333	0.01184	4.39173		1.81333	0.02567	5.19457		1.81333	9.73331		1.81333	0.05517
1.82	0.03897	0.15454		1.82	0.00192	3.70054		1.82	0.01542	4.37311		1.82	8.23725		1.82	0.04419
1.82667	0.02797	0.12643		1.82667	-0.00695	3.1667		1.82667	0.00515	3.74529		1.82667	7.03793		1.82667	0.03579
1.83333	0.01787	0.10328		1.83333	-0.0152	2.75439		1.83333	-0.0029	3.26943		1.83333	6.07142		1.83333	0.0272
1.84	0.00997	0.08544		1.84	-0.02172	2.43378		1.84	-0.0103	2.90402		1.84	5.28585		1.84	0.02065
1.84667	0.00307	0.07156		1.84667	-0.02614	2.17769		1.84667	-0.01754	2.61806		1.84667	4.64113		1.84667	0.01655
1.85333	-0.0021	0.05925		1.85333	-0.03082	1.96852		1.85333	-0.02178	2.39088		1.85333	4.10147		1.85333	0.01206
1.86	-0.00652	0.04952		1.86	-0.03457	1.79491		1.86	-0.02585	2.20573		1.86	3.64604		1.86	0.00934
1.86667	-0.00998	0.04196		1.86667	-0.03642	1.64556		1.86667	-0.02804	2.04888		1.86667	3.25389		1.86667	0.00617
1.87333	-0.01226	0.03497		1.87333	-0.03842	1.51615		1.87333	-0.02905	1.9138		1.87333	2.91625		1.87333	0.00562
1.88	-0.01651	0.02906		1.88	-0.04032	1.39993		1.88	-0.03029	1.79412		1.88	2.62274		1.88	0.00413
1.88667	-0.01901	0.02399		1.88667	-0.04056	1.29438		1.88667	-0.03367	1.68343		1.88667	2.36064		1.88667	0.00368
1.89333	-0.02117	0.01977		1.89333	-0.04101	1.2006		1.89333	-0.03623	1.58377		1.89333	2.12794		1.89333	0.00336
1.9	-0.02208	0.01573		1.9	-0.04073	1.11477		1.9	-0.03736	1.49157		1.9	1.91677		1.9	0.00333
1.90667	-0.02176	0.01054		1.90667	-0.04343	1.0346		1.90667	-0.0386	1.40193		1.90667	1.72781		1.90667	0.00399
1.91333	-0.0228	0.00739		1.91333	-0.0454	0.95707		1.91333	-0.0403	1.31424		1.91333	1.55974		1.91333	0.00488
1.92	-0.02453	0.00388		1.92	-0.04853	0.88495		1.92	-0.04056	1.22917		1.92	1.40726		1.92	0.00855
1.92667	-0.02683	0.00018		1.92667	-0.04874	0.81402		1.92667	-0.04131	1.14278		1.92667	1.26693		1.92667	0.01216
1.93333	-0.02984	-0.00193		1.93333	-0.04911	0.74531		1.93333	-0.04218	1.05365		1.93333	1.1392		1.93333	0.01586
1.94	-0.02932	-0.00731		1.94	-0.04907	0.67894		1.94	-0.04313	0.96554		1.94	1.02614		1.94	0.02332
1.94667	-0.03072	-0.01157		1.94667	-0.04991	0.61355		1.94667	-0.04374	0.87541		1.94667	0.92333		1.94667	0.03189
1.95333	-0.03244	-0.01332		1.95333	-0.05006	0.55132		1.95333	-0.04458	0.78276		1.95333	0.83179		1.95333	0.04213
1.96	-0.0342	-0.0171		1.96	-0.05113	0.49187		1.96	-0.04381	0.69448		1.96	0.74692		1.96	0.05624
1.96667	-0.03412	-0.01874		1.96667	-0.05229	0.43609		1.96667	-0.04309	0.6101		1.96667	0.67202		1.96667	0.0727
1.97333	-0.03347	-0.0206		1.97333	-0.05226	0.38529		1.97333	-0.04334	0.53374		1.97333	0.60472		1.97333	0.09203
1.98	-0.03311	-0.02339		1.98	-0.05073	0.33877		1.98	-0.04376	0.46378		1.98	0.54286		1.98	0.1161
1.98667	-0.03365	-0.02607		1.98667	-0.0518	0.29916		1.98667	-0.04433	0.40231		1.98667	0.48616		1.98667	0.14675
1.99333	-0.03368	-0.02869		1.99333	-0.05126	0.26344		1.99333	-0.0461	0.34712		1.99333	0.43492		1.99333	0.18217
2	-0.03263	-0.03054		2	-0.05044	0.23459		2	-0.04732	0.29961		2	0.38969		2	0.22594
2.00667	-0.03367	-0.03134		2.00667	-0.04992	0.20742		2.00667	-0.04773	0.25861		2.00667	0.34906		2.00667	0.27561
2.01333	-0.03528	-0.0312		2.01333	-0.05021	0.18284		2.01333	-0.04749	0.22325		2.01333	0.31238		2.01333	0.33396
2.02	-0.03517	-0.03206		2.02	-0.05185	0.16179		2.02	-0.04722	0.19582		2.02	0.27934		2.02	0.40362
2.02667	-0.03301	-0.03211		2.02667	-0.05031	0.14514		2.02667	-0.04673	0.16944		2.02667	0.24987		2.02667	0.4845
2.03333	-0.03374	-0.03209		2.03333	-0.04999	0.13137		2.03333	-0.04721	0.14826		2.03333	0.22303		2.03333	0.58005
2.04	-0.03333	-0.02984		2.04	-0.04932	0.1185		2.04	-0.04606	0.13133		2.04	0.19911		2.04	0.69127
2.04667	-0.03246	-0.02881		2.04667	-0.05081	0.10526		2.04667	-0.04661	0.11617		2.04667	0.17618		2.04667	0.82283
2.05333	-0.03186	-0.02918		2.05333	-0.05206	0.09281		2.05333	-0.04505	0.10451		2.05333	0.15729		2.05333	0.97917
2.06	-0.03064	-0.02923		2.06	-0.05328	0.08402		2.06	-0.04449	0.09557		2.06	0.13917		2.06	1.1644
2.06667	-0.0322	-0.02895		2.06667	-0.05313	0.07718		2.06667	-0.04425	0.08758		2.06667	0.12257		2.06667	1.39076
2.07333	-0.03239	-0.02757		2.07333	-0.0523	0.07106		2.07333	-0.04389	0.08216		2.07333	0.10811		2.07333	1.67571
2.08	-0.03094	-0.02542		2.08	-0.05248	0.06608		2.08	-0.04297	0.0775		2.08	0.09485		2.08	2.04079
2.08667	-0.02897	-0.0229		2.08667	-0.05243	0.06274		2.08667	-0.04366	0.07457		2.08667	0.08141		2.08667	2.51929
2.09333	-0.02683	-0.0204		2.09333	-0.0525	0.06026		2.09333	-0.04321	0.07719		2.09333	0.07203		2.09333	3.14925
2.1	-0.02568	-0.01781		2.1	-0.05023	0.05749		2.1	-0.04359	0.08178		2.1	0.06071		2.1	3.98191
2.10667	-0.02415	-0.01219		2.10667	-0.0504	0.05732		2.10667	-0.04374	0.0883		2.10667	0.0522		2.10667	5.06812
2.11333	-0.02325	-0.00562		2.11333	-0.05055	0.05856		2.11333	-0.04435	0.09853		2.11333	0.04348		2.11333	6.44596
2.12	-0.01998	0.00372		2.12	-0.04975	0.05995		2.12	-0.04402	0.11228		2.12	0.03502		2.12	8.13396
2.12667	-0.0163	0.01402		2.12667	-0.05024	0.06401		2.12667	-0.04379	0.13508		2.12667	0.02836		2.12667	10.1189
2.13333	-0.01111	0.02543		2.13333	-0.05111	0.06917		2.13333	-0.04334	0.16221		2.13333	0.02166		2.13333	12.3433
2.14	-0.00514	0.03992		2.14	-0.04866	0.07767		2.14	-0.04221	0.19605		2.14	0.01596		2.14	14.7059
2.14667	0.00131	0.05998		2.14667	-0.04662	0.08804		2.14667	-0.04112	0.236		2.14667	0.01051		2.14667	17.0756
2.15333	0.00965	0.07933		2.15333	-0.0456	0.09905		2.15333	-0.04089	0.28348		2.15333	0.00685		2.15333	19.303
2.16	0.01979	0.09921		2.16	-0.04574	0.1125		2.16	-0.04042	0.33474		2.16	0.00217		2.16	21.2458
2.16667	0.03097	0.1233		2.16667	-0.0433	0.12745		2.16667	-0.03779	0.38743		2.16667	-0.00197		2.16667	22.7862
2.17333	0.04257	0.14514		2.17333	-0.03964	0.14027		2.17333	-0.03358	0.44317		2.17333	-0.00603		2.17333	23.8414
2.18	0.05429	0.16752		2.18	-0.03452	0.15328		2.18	-0.02937	0.497		2.18	-0.00863		2.18	24.3778
2.18667	0.06625	0.18757		2.18667	-0.02907	0.16606		2.18667	-0.02432	0.54595		2.18667	-0.01265		2.18667	24.4005
2.19333	0.07815	0.20692		2.19333	-0.02399	0.17888		2.19333	-0.02011	0.58709		2.19333	-0.01404		2.19333	23.9484
2.2	0.08888	0.2234		2.2	-0.01763	0.18928		2.2	-0.0142	0.62162		2.2	-0.01698		2.2	23.0809
2.20667	0.10047	0.2351		2.20667	-0.00906	0.19858		2.20667	-0.00699	0.64403		2.20667	-0.0201		2.20667	21.8759
2.21333	0.11523	0.2475		2.21333	0.00079	0.20898		2.21333	0.00302	0.65702		2.21333	-0.02392		2.21333	20.4193
2.22	0.12984	0.25848		2.22	0.01263	0.21936		2.22	0.01542	0.66126		2.22	-0.025		2.22	18.7935
2.22667	0.14473	0.26945		2.22667	0.03054	0.23057		2.22667	0.03296	0.65815		2.22667	-0.02728		2.22667	17.0716
2.23333	0.16526	0.28201		2.23333	0.0511	0.24732		2.23333	0.05659	0.65163		2.23333	-0.02947		2.23333	15.3263
2.24	0.18871	0.29686		2.24	0.079	0.26697		2.24	0.08339	0.64289		2.24	-0.03195		2.24	13.6144
2.24667	0.2146	0.31324		2.24667	0.11298	0.28818		2.24667	0.1152	0.63447		2.24667	-0.03308		2.24667	11.9818
2.25333	0.24326	0.33281		2.25333	0.14795	0.31324		2.25333	0.15182	0.6267		2.25333	-0.03303		2.25333	10.4596
2.26	0.27482	0.35295		2.26	0.18659	0.33883		2.26	0.19196	0.62128		2.26	-0.03422		2.26	9.06997
2.26667	0.30611	0.37301		2.26667	0.22747	0.36675		2.26667	0.23238	0.61486		2.26667	-0.03629		2.26667	7.82445
2.27333	0.33585	0.39075		2.27333	0.26537	0.39015		2.27333	0.27204	0.60816		2.27333	-0.03993		2.27333	6.72347
2.28	0.36063	0.40584		2.28	0.30134	0.40962		2.28	0.3081	0.59914		2.28	-0.04085		2.28	5.76607
2.28667	0.37913	0.41635		2.28667	0.33006	0.42154		2.28667	0.33718	0.58701		2.28667	-0.04055		2.28667	4.94179
2.29333	0.38995	0.41938		2.29333	0.34904	0.42578		2.29333	0.35823	0.56778		2.29333	-0.04014		2.29333	4.23872
2.3	0.39111	0.41464		2.3	0.35926	0.42259		2.3	0.37006	0.54224		2.3	-0.04182		2.3	3.64196
2.30667	0.38328	0.40264		2.30667	0.36026	0.41023		2.30667	0.37341	0.51169		2.30667	-0.04397		2.30667	3.1388
2.31333	0.36714	0.38203		2.31333	0.35164	0.39082		2.31333	0.36324	0.47391		2.31333	-0.04455		2.31333	2.71316
2.32	0.3435	0.35318		2.32	0.33425	0.36222		2.32	0.3452	0.43035		2.32	-0.04341		2.32	2.35488
2.32667	0.3141	0.32006		2.32667	0.30882	0.33031		2.32667	0.31938	0.38299		2.32667	-0.04309		2.32667	2.05261
2.33333	0.28175	0.28539		2.33333	0.27904	0.29458		2.33333	0.28914	0.3346		2.33333	-0.04291		2.33333	1.79778
2.34	0.24742	0.25114		2.34	0.24683	0.25964		2.34	0.25575	0.28942		2.34	-0.04346		2.34	1.58228
2.34667	0.21367	0.21517		2.34667	0.21307	0.2253		2.34667	0.22232	0.24561		2.34667	-0.04523		2.34667	1.39986
2.35333	0.1813	0.18041		2.35333	0.18088	0.19431		2.35333	0.18971	0.20593		2.35333	-0.04526		2.35333	1.24608
2.36	0.15122	0.14948		2.36	0.15087	0.166		2.36	0.15991	0.1697		2.36	-0.04385		2.36	1.11638
2.36667	0.12491	0.12247		2.36667	0.12264	0.14055		2.36667	0.13129	0.14055		2.36667	-0.04176		2.36667	1.00364
2.37333	0.10356	0.10013		2.37333	0.098	0.12043		2.37333	0.10586	0.11335		2.37333	-0.0385		2.37333	0.90634
2.38	0.08507	0.08062		2.38	0.07666	0.10115		2.38	0.08557	0.08968		2.38	-0.03616		2.38	0.82235
2.38667	0.06819	0.06533		2.38667	0.05823	0.08589		2.38667	0.06699	0.07172		2.38667	-0.03518		2.38667	0.74819
2.39333	0.05553	0.05286		2.39333	0.04364	0.07323		2.39333	0.05142	0.05678		2.39333	-0.03352		2.39333	0.68328
2.4	0.04438	0.04088		2.4	0.03209	0.06181		2.4	0.03664	0.04466		2.4	-0.02991		2.4	0.62751
2.40667	0.03569	0.03204		2.40667	0.02228	0.05178		2.40667	0.02692	0.03379		2.40667	-0.02553		2.40667	0.57749
2.41333	0.02776	0.02442		2.41333	0.01371	0.04368		2.41333	0.01687	0.02483		2.41333	-0.0206		2.41333	0.53147
2.42	0.02173	0.0177		2.42	0.0066	0.03575		2.42	0.01139	0.01673		2.42	-0.0142		2.42	0.48873
2.42667	0.017	0.01173		2.42667	0.00023	0.0306		2.42667	0.00543	0.01046		2.42667	-0.0085		2.42667	0.45007
2.43333	0.01159	0.00932		2.43333	-0.00343	0.02699		2.43333	0.00132	0.00598		2.43333	-0.00032		2.43333	0.41604
2.44	0.00726	0.0051		2.44	-0.0072	0.02332		2.44	-0.00449	0.00171		2.44	0.00493		2.44	0.38659
2.44667	0.00533	0.00255		2.44667	-0.00952	0.02095		2.44667	-0.00719	-0.00111		2.44667	0.01256		2.44667	0.35827
2.45333	0.00309	-0.00051		2.45333	-0.0141	0.01769		2.45333	-0.00936	-0.00288		2.45333	0.02069		2.45333	0.33206
2.46	-0.00054	-0.00308		2.46	-0.01794	0.01487		2.46	-0.01298	-0.0043		2.46	0.02641		2.46	0.30854
2.46667	-0.00203	-0.0052		2.46667	-0.02035	0.01245		2.46667	-0.0154	-0.00614		2.46667	0.02927		2.46667	0.28752
2.47333	-0.00326	-0.00702		2.47333	-0.02147	0.00957		2.47333	-0.01742	-0.00656		2.47333	0.03007		2.47333	0.26921
2.48	-0.00503	-0.00681		2.48	-0.02307	0.00704		2.48	-0.01769	-0.00766		2.48	0.03066		2.48	0.25283
2.48667	-0.00495	-0.00846		2.48667	-0.02329	0.00525		2.48667	-0.01887	-0.00938		2.48667	0.03019		2.48667	0.23658
2.49333	-0.00479	-0.01109		2.49333	-0.02437	0.00346		2.49333	-0.01933	-0.01055		2.49333	0.02904		2.49333	0.22338
2.5	-0.0066	-0.01157		2.5	-0.02575	0.0021		2.5	-0.01876	-0.01229		2.5	0.02556		2.5	0.20847
2.50667	-0.00634	-0.01196		2.50667	-0.02562	0.00181		2.50667	-0.01882	-0.01304		2.50667	0.02235		2.50667	0.19555
2.51333	-0.00788	-0.01092		2.51333	-0.02617	0.00139		2.51333	-0.0211	-0.01522		2.51333	0.01849		2.51333	0.18574
2.52	-0.01132	-0.01006		2.52	-0.02763	0.00176		2.52	-0.02316	-0.01721		2.52	0.01453		2.52	0.17739
2.52667	-0.01161	-0.01088		2.52667	-0.02991	0.00178		2.52667	-0.02344	-0.02048		2.52667	0.00974		2.52667	0.1699
2.53333	-0.00986	-0.01203		2.53333	-0.02969	0.00036		2.53333	-0.02448	-0.02131		2.53333	0.00721		2.53333	0.16013
2.54	-0.00946	-0.00948		2.54	-0.02963	-0.00061		2.54	-0.02295	-0.02163		2.54	0.00372		2.54	0.15029
2.54667	-0.00942	-0.00898		2.54667	-0.03026	-0.00117		2.54667	-0.02227	-0.0234		2.54667	0.0007		2.54667	0.14227
2.55333	-0.00922	-0.00922		2.55333	-0.03003	-0.00087		2.55333	-0.02214	-0.0248		2.55333	-0.00154		2.55333	0.13687
2.56	-0.00913	-0.00998		2.56	-0.02936	-0.00077		2.56	-0.0207	-0.02438		2.56	-0.00633		2.56	0.13119
2.56667	-0.00732	-0.00756		2.56667	-0.02847	-4e-05		2.56667	-0.02197	-0.02228		2.56667	-0.01141		2.56667	0.12476
2.57333	-0.0059	-0.00585		2.57333	-0.02843	0.00057		2.57333	-0.01977	-0.02205		2.57333	-0.01388		2.57333	0.11949
2.58	-0.00624	-0.00365		2.58	-0.02739	0.00149		2.58	-0.01926	-0.02223		2.58	-0.01812		2.58	0.11388
2.58667	-0.00648	-0.00286		2.58667	-0.02804	0.00205		2.58667	-0.01952	-0.02193		2.58667	-0.0204		2.58667	0.10854
2.59333	-0.00572	-0.00173		2.59333	-0.02758	0.00323		2.59333	-0.01932	-0.0207		2.59333	-0.02187		2.59333	0.10528
2.6	-0.00539	0.00209		2.6	-0.02892	0.00431		2.6	-0.01975	-0.02004		2.6	-0.02327		2.6	0.10143
2.60667	-0.00383	0.00528		2.60667	-0.02934	0.00552		2.60667	-0.0208	-0.01779		2.60667	-0.02579		2.60667	0.09837
2.61333	-0.00296	0.01005		2.61333	-0.02902	0.00461		2.61333	-0.01985	-0.01639		2.61333	-0.02821		2.61333	0.09607
2.62	-0.00119	0.01518		2.62	-0.02711	0.0066		2.62	-0.01904	-0.01605		2.62	-0.02925		2.62	0.09307
2.62667	0.00027	0.01945		2.62667	-0.02459	0.00956		2.62667	-0.01811	-0.01408		2.62667	-0.02792		2.62667	0.09193
2.63333	0.00259	0.02685		2.63333	-0.02345	0.01234		2.63333	-0.0181	-0.01104		2.63333	-0.02673		2.63333	0.0913
2.64	0.00551	0.03819		2.64	-0.02349	0.01802		2.64	-0.01742	-0.00387		2.64	-0.02808		2.64	0.08946
2.64667	0.00953	0.0541		2.64667	-0.0231	0.0262		2.64667	-0.01794	0.00361		2.64667	-0.02774		2.64667	0.08917
2.65333	0.01159	0.07549		2.65333	-0.0236	0.03298		2.65333	-0.01803	0.01128		2.65333	-0.02734		2.65333	0.08908
2.66	0.01739	0.10207		2.66	-0.02237	0.04115		2.66	-0.01646	0.02458		2.66	-0.02634		2.66	0.09107
2.66667	0.02419	0.13324		2.66667	-0.02049	0.05265		2.66667	-0.01582	0.04199		2.66667	-0.02622		2.66667	0.09284
2.67333	0.03047	0.16949		2.67333	-0.01893	0.06705		2.67333	-0.01681	0.06236		2.67333	-0.0268		2.67333	0.095
2.68	0.03924	0.21126		2.68	-0.01861	0.08508		2.68	-0.01663	0.08467		2.68	-0.02644		2.68	0.09711
2.68667	0.04978	0.25783		2.68667	-0.01802	0.10343		2.68667	-0.01425	0.11107		2.68667	-0.02411		2.68667	0.09822
2.69333	0.05977	0.30181		2.69333	-0.01801	0.12282		2.69333	-0.01313	0.13928		2.69333	-0.02211		2.69333	0.10138
2.7	0.0705	0.34157		2.7	-0.01711	0.14162		2.7	-0.01308	0.16663		2.7	-0.019		2.7	0.10295
2.70667	0.08156	0.37779		2.70667	-0.0137	0.15633		2.70667	-0.01331	0.1908		2.70667	-0.01625		2.70667	0.10394
2.71333	0.08981	0.40465		2.71333	-0.01263	0.16801		2.71333	-0.01346	0.20917		2.71333	-0.01421		2.71333	0.10465
2.72	0.096	0.41935		2.72	-0.01027	0.17529		2.72	-0.01161	0.22098		2.72	-0.01224		2.72	0.10331
2.72667	0.10018	0.4223		2.72667	-0.00887	0.178		2.72667	-0.00984	0.22281		2.72667	-0.00921		2.72667	0.10353
2.73333	0.1013	0.41525		2.73333	-0.00794	0.17518		2.73333	-0.0098	0.2169		2.73333	-0.00607		2.73333	0.10165
2.74	0.10134	0.39393		2.74	-0.00659	0.16821		2.74	-0.00859	0.20679		2.74	-0.00208		2.74	0.09931
2.74667	0.09951	0.36776		2.74667	-0.00574	0.15696		2.74667	-0.00797	0.19006		2.74667	0.00325		2.74667	0.0963
2.75333	0.09294	0.33504		2.75333	-0.0037	0.14276		2.75333	-0.00606	0.16971		2.75333	0.0097		2.75333	0.09289
2.76	0.08489	0.29803		2.76	-0.00267	0.12689		2.76	-0.00532	0.14767		2.76	0.01588		2.76	0.0891
2.76667	0.08018	0.26124		2.76667	-0.00277	0.11235		2.76667	-0.00633	0.1266		2.76667	0.02371		2.76667	0.08794
2.77333	0.07453	0.22695		2.77333	-0.00339	0.0998		2.77333	-0.00188	0.1056		2.77333	0.03086		2.77333	0.08531
2.78	0.06715	0.1934		2.78	-0.00313	0.08789		2.78	-0.00063	0.08776		2.78	0.03962		2.78	0.08406
2.78667	0.05876	0.16199		2.78667	-0.00212	0.07443		2.78667	-0.00029	0.07174		2.78667	0.0502		2.78667	0.08213
2.79333	0.05267	0.13538		2.79333	-0.00072	0.06442		2.79333	0.00204	0.05944		2.79333	0.06281		2.79333	0.08114
2.8	0.04833	0.11483		2.8	0.00041	0.05825		2.8	0.00347	0.04962		2.8	0.07869		2.8	0.08051
2.80667	0.04339	0.09711		2.80667	0.00202	0.05412		2.80667	0.00421	0.0429		2.80667	0.09969		2.80667	0.08139
2.81333	0.04149	0.0837		2.81333	0.00106	0.05087		2.81333	0.00666	0.03803		2.81333	0.12744		2.81333	0.08247
2.82	0.0409	0.07093		2.82	0.00416	0.05056		2.82	0.00597	0.03609		2.82	0.16688		2.82	0.08228
2.82667	0.04056	0.0639		2.82667	0.00743	0.04914		2.82667	0.0064	0.03574		2.82667	0.22011		2.82667	0.08224
2.83333	0.04017	0.06038		2.83333	0.00903	0.05022		2.83333	0.00944	0.03708		2.83333	0.28844		2.83333	0.08379
2.84	0.03968	0.05643		2.84	0.00992	0.05337		2.84	0.01068	0.04329		2.84	0.37245		2.84	0.0844
2.84667	0.03871	0.05456		2.84667	0.01191	0.0581		2.84667	0.01056	0.05278		2.84667	0.46891		2.84667	0.0847
2.85333	0.03776	0.05398		2.85333	0.01099	0.06569		2.85333	0.01397	0.06365		2.85333	0.56973		2.85333	0.08526
2.86	0.03852	0.05471		2.86	0.01266	0.07272		2.86	0.01644	0.07997		2.86	0.66413		2.86	0.08754
2.86667	0.03985	0.05594		2.86667	0.01571	0.08152		2.86667	0.01948	0.09581		2.86667	0.74389		2.86667	0.09045
2.87333	0.04156	0.05712		2.87333	0.01712	0.09079		2.87333	0.01952	0.11297		2.87333	0.80094		2.87333	0.0902
2.88	0.04322	0.05819		2.88	0.01887	0.09886		2.88	0.01973	0.12782		2.88	0.82783		2.88	0.08978
2.88667	0.04459	0.05869		2.88667	0.02059	0.10452		2.88667	0.02094	0.13921		2.88667	0.82302		2.88667	0.08852
2.89333	0.04676	0.0592		2.89333	0.02301	0.10429		2.89333	0.02129	0.1459		2.89333	0.78935		2.89333	0.08921
2.9	0.04846	0.05897		2.9	0.02428	0.10467		2.9	0.02141	0.14593		2.9	0.73444		2.9	0.08754
2.90667	0.04939	0.05926		2.90667	0.02493	0.10534		2.90667	0.02149	0.1403		2.90667	0.6652		2.90667	0.08892
2.91333	0.05021	0.06004		2.91333	0.02399	0.10159		2.91333	0.02393	0.13027		2.91333	0.58573		2.91333	0.08788
2.92	0.04989	0.0565		2.92	0.02463	0.09435		2.92	0.024	0.11827		2.92	0.50381		2.92	0.08644
2.92667	0.0497	0.05461		2.92667	0.02627	0.08519		2.92667	0.02474	0.10536		2.92667	0.42607		2.92667	0.08589
2.93333	0.04957	0.05299		2.93333	0.02669	0.07758		2.93333	0.02547	0.09247		2.93333	0.35798		2.93333	0.08547
2.94	0.04858	0.05219		2.94	0.02668	0.07067		2.94	0.02497	0.07829		2.94	0.29959		2.94	0.08522
2.94667	0.04846	0.05021		2.94667	0.02656	0.06621		2.94667	0.02566	0.06635		2.94667	0.24977		2.94667	0.08429
2.95333	0.04806	0.04879		2.95333	0.02877	0.06347		2.95333	0.02595	0.0557		2.95333	0.20791		2.95333	0.08339
2.96	0.04729	0.04703		2.96	0.02912	0.06069		2.96	0.02518	0.04894		2.96	0.17397		2.96	0.08271
2.96667	0.04762	0.04691		2.96667	0.02929	0.0586		2.96667	0.02747	0.04274		2.96667	0.14515		2.96667	0.08265
2.97333	0.04753	0.04792		2.97333	0.03114	0.05705		2.97333	0.03027	0.03761		2.97333	0.12522		2.97333	0.08323
2.98	0.04723	0.04919		2.98	0.03199	0.05575		2.98	0.03159	0.03378		2.98	0.10793		2.98	0.08438
2.98667	0.04967	0.04973		2.98667	0.03181	0.05519		2.98667	0.03379	0.03075		2.98667	0.09432		2.98667	0.08562
2.99333	0.05222	0.04894		2.99333	0.0329	0.05362		2.99333	0.03502	0.03003		2.99333	0.08535		2.99333	0.08683
3	0.05209	0.04918		3	0.03469	0.05438		3	0.03444	0.02965		3	0.07609		3	0.08793
3.00667	0.05234	0.05114		3.00667	0.03473	0.05659		3.00667	0.03509	0.02861		3.00667	0.06858		3.00667	0.08848
3.01333	0.05364	0.05169		3.01333	0.03606	0.05609		3.01333	0.03758	0.0283		3.01333	0.06325		3.01333	0.08835
3.02	0.05677	0.05217		3.02	0.03636	0.05804		3.02	0.03829	0.02788		3.02	0.05971		3.02	0.08986
3.02667	0.05644	0.05293		3.02667	0.03765	0.05953		3.02667	0.03833	0.02697		3.02667	0.0563		3.02667	0.09064
3.03333	0.05613	0.05541		3.03333	0.03905	0.05993		3.03333	0.03827	0.02816		3.03333	0.05411		3.03333	0.09113
3.04	0.0561	0.05695		3.04	0.04042	0.06085		3.04	0.04094	0.02854		3.04	0.05356		3.04	0.0923
3.04667	0.05798	0.05807		3.04667	0.04267	0.06106		3.04667	0.04176	0.02848		3.04667	0.05229		3.04667	0.09293
3.05333	0.05911	0.05771		3.05333	0.04381	0.06025		3.05333	0.04394	0.03098		3.05333	0.04995		3.05333	0.0936
3.06	0.05952	0.05855		3.06	0.0455	0.06146		3.06	0.04551	0.03247		3.06	0.04857		3.06	0.09481
3.06667	0.05937	0.06074		3.06667	0.04781	0.0606		3.06667	0.04609	0.0307		3.06667	0.04639		3.06667	0.09628
3.07333	0.06199	0.06188		3.07333	0.04816	0.06301		3.07333	0.04509	0.03264		3.07333	0.04443		3.07333	0.09788
3.08	0.06347	0.06431		3.08	0.04925	0.06637		3.08	0.04678	0.03486		3.08	0.04235		3.08	0.09696
3.08667	0.06444	0.06588		3.08667	0.05145	0.06633		3.08667	0.04779	0.03535		3.08667	0.04252		3.08667	0.09676
3.09333	0.06499	0.06688		3.09333	0.05013	0.06668		3.09333	0.04706	0.03597		3.09333	0.04235		3.09333	0.09763
3.1	0.06566	0.06645		3.1	0.05019	0.06704		3.1	0.04827	0.03782		3.1	0.04158		3.1	0.09791
3.10667	0.0674	0.0656		3.10667	0.05147	0.06666		3.10667	0.05079	0.03737		3.10667	0.04162		3.10667	0.10048
3.11333	0.07011	0.06549		3.11333	0.05349	0.06658		3.11333	0.05171	0.04045		3.11333	0.04161		3.11333	0.10113
3.12	0.07209	0.06727		3.12	0.05522	0.06728		3.12	0.0509	0.04166		3.12	0.04062		3.12	0.10178
3.12667	0.07347	0.06822		3.12667	0.05733	0.07026		3.12667	0.05194	0.0436		3.12667	0.04195		3.12667	0.10319
3.13333	0.07355	0.0696		3.13333	0.05835	0.07386		3.13333	0.05355	0.04349		3.13333	0.04165		3.13333	0.10471
3.14	0.07493	0.07035		3.14	0.05965	0.07503		3.14	0.05495	0.04342		3.14	0.04249		3.14	0.10644
3.14667	0.07572	0.07087		3.14667	0.06102	0.07658		3.14667	0.05763	0.04285		3.14667	0.0403		3.14667	0.10739
3.15333	0.07672	0.07202		3.15333	0.06182	0.07785		3.15333	0.05714	0.0456		3.15333	0.04117		3.15333	0.10685
3.16	0.07834	0.07381		3.16	0.06259	0.07971		3.16	0.05747	0.04677		3.16	0.04082		3.16	0.10739
3.16667	0.07922	0.07383		3.16667	0.06568	0.07979		3.16667	0.05896	0.04833		3.16667	0.04119		3.16667	0.11014
3.17333	0.07897	0.07705		3.17333	0.06793	0.08052		3.17333	0.06076	0.04981		3.17333	0.041		3.17333	0.11096
3.18	0.08033	0.07773		3.18	0.06738	0.07974		3.18	0.06329	0.05025		3.18	0.04242		3.18	0.11178
3.18667	0.08061	0.07823		3.18667	0.06795	0.07943		3.18667	0.06344	0.05177		3.18667	0.04247		3.18667	0.11174
3.19333	0.081	0.07904		3.19333	0.07098	0.0808		3.19333	0.06516	0.05179		3.19333	0.04384		3.19333	0.11322
3.2	0.08252	0.07861		3.2	0.07231	0.08293		3.2	0.06623	0.05304		3.2	0.0457		3.2	0.11491
3.20667	0.08459	0.07927		3.20667	0.07356	0.08541		3.20667	0.0688	0.05408		3.20667	0.04602		3.20667	0.11619
3.21333	0.08549	0.08175		3.21333	0.0748	0.0863		3.21333	0.07	0.05474		3.21333	0.04716		3.21333	0.11787
3.22	0.08578	0.08468		3.22	0.07553	0.08868		3.22	0.07115	0.05726		3.22	0.04849		3.22	0.11948
3.22667	0.0887	0.08422		3.22667	0.07677	0.08891		3.22667	0.07202	0.05901		3.22667	0.04916		3.22667	0.12049
3.23333	0.09086	0.08395		3.23333	0.07687	0.09037		3.23333	0.07257	0.06049		3.23333	0.05112		3.23333	0.12122
3.24	0.09252	0.08632		3.24	0.0777	0.09224		3.24	0.07232	0.06118		3.24	0.0495		3.24	0.12068
3.24667	0.09431	0.08731		3.24667	0.08028	0.09206		3.24667	0.07389	0.06144		3.24667	0.05003		3.24667	0.12219
3.25333	0.0948	0.08687		3.25333	0.08079	0.09201		3.25333	0.07399	0.06145		3.25333	0.05237		3.25333	0.1222
3.26	0.09511	0.08892		3.26	0.08227	0.09343		3.26	0.07558	0.06133		3.26	0.05331		3.26	0.12217
3.26667	0.09459	0.09073		3.26667	0.08585	0.09606		3.26667	0.07625	0.06439		3.26667	0.05404		3.26667	0.12321
3.27333	0.09422	0.09315		3.27333	0.08621	0.09764		3.27333	0.07747	0.06669		3.27333	0.05424		3.27333	0.12356
3.28	0.09589	0.09437		3.28	0.08744	0.09873		3.28	0.0796	0.06674		3.28	0.05618		3.28	0.12509
3.28667	0.09629	0.09427		3.28667	0.08921	0.09978		3.28667	0.07895	0.0663		3.28667	0.05759		3.28667	0.12759
3.29333	0.0961	0.09377		3.29333	0.08942	0.10051		3.29333	0.07867	0.06767		3.29333	0.06014		3.29333	0.12838
3.3	0.09752	0.09557		3.3	0.09044	0.10223		3.3	0.08086	0.06797		3.3	0.06067		3.3	0.12864
3.30667	0.09876	0.09647		3.30667	0.09268	0.10342		3.30667	0.08434	0.06908		3.30667	0.06104		3.30667	0.1296
3.31333	0.09949	0.09902		3.31333	0.09539	0.10366		3.31333	0.08523	0.07107		3.31333	0.06074		3.31333	0.13057
3.32	0.10244	0.10165		3.32	0.09605	0.1047		3.32	0.08523	0.07121		3.32	0.061		3.32	0.13252
3.32667	0.10524	0.10308		3.32667	0.09606	0.10745		3.32667	0.08638	0.07304		3.32667	0.06188		3.32667	0.13418
3.33333	0.10962	0.10518		3.33333	0.09841	0.10918		3.33333	0.08901	0.0731		3.33333	0.06378		3.33333	0.13609
3.34	0.11072	0.10787		3.34	0.10037	0.11143		3.34	0.08941	0.07365		3.34	0.06589		3.34	0.13781
3.34667	0.11143	0.11014		3.34667	0.10119	0.11502		3.34667	0.09158	0.07497		3.34667	0.06895		3.34667	0.1406
3.35333	0.11416	0.11147		3.35333	0.10341	0.11653		3.35333	0.0926	0.07665		3.35333	0.06991		3.35333	0.14364
3.36	0.11595	0.11337		3.36	0.10617	0.1189		3.36	0.0945	0.07898		3.36	0.07107		3.36	0.14746
3.36667	0.11712	0.11542		3.36667	0.10787	0.121		3.36667	0.09588	0.08041		3.36667	0.0712		3.36667	0.15096
3.37333	0.11956	0.11727		3.37333	0.11059	0.12494		3.37333	0.09738	0.07904		3.37333	0.07111		3.37333	0.15431
3.38	0.12154	0.11807		3.38	0.11492	0.13252		3.38	0.09787	0.07972		3.38	0.07201		3.38	0.15754
3.38667	0.12395	0.12021		3.38667	0.1208	0.14212		3.38667	0.09919	0.08134		3.38667	0.07321		3.38667	0.16402
3.39333	0.12416	0.12049		3.39333	0.12935	0.14934		3.39333	0.10011	0.084		3.39333	0.07415		3.39333	0.17285
3.4	0.12396	0.12006		3.4	0.13816	0.15822		3.4	0.1021	0.08426		3.4	0.075		3.4	0.18272
3.40667	0.12518	0.12115		3.40667	0.14713	0.16697		3.40667	0.10229	0.0857		3.40667	0.07602		3.40667	0.19299
3.41333	0.12738	0.12156		3.41333	0.15731	0.17521		3.41333	0.10422	0.08698		3.41333	0.0769		3.41333	0.20004
3.42	0.12709	0.1222		3.42	0.16634	0.18101		3.42	0.10582	0.08838		3.42	0.07828		3.42	0.20401
3.42667	0.12708	0.1245		3.42667	0.17392	0.18396		3.42667	0.10724	0.08964		3.42667	0.07984		3.42667	0.20825
3.43333	0.12635	0.1245		3.43333	0.17765	0.1852		3.43333	0.1069	0.09089		3.43333	0.07999		3.43333	0.20833
3.44	0.12749	0.12575		3.44	0.17948	0.18191		3.44	0.10816	0.09105		3.44	0.08417		3.44	0.20678
3.44667	0.12851	0.12667		3.44667	0.17784	0.17604		3.44667	0.10749	0.09239		3.44667	0.08548		3.44667	0.20303
3.45333	0.12877	0.12756		3.45333	0.17321	0.17208		3.45333	0.10851	0.09518		3.45333	0.08812		3.45333	0.19721
3.46	0.13114	0.12907		3.46	0.16836	0.16601		3.46	0.11126	0.09602		3.46	0.08919		3.46	0.19124
3.46667	0.13228	0.13014		3.46667	0.16307	0.15906		3.46667	0.11301	0.09725		3.46667	0.09123		3.46667	0.18733
3.47333	0.1336	0.13103		3.47333	0.15731	0.15486		3.47333	0.11211	0.09911		3.47333	0.09165		3.47333	0.18333
3.48	0.13375	0.12987		3.48	0.15409	0.15151		3.48	0.11303	0.10011		3.48	0.09135		3.48	0.18022
3.48667	0.13523	0.13192		3.48667	0.14969	0.14952		3.48667	0.11557	0.10174		3.48667	0.09136		3.48667	0.17711
3.49333	0.13611	0.13488		3.49333	0.14634	0.14718		3.49333	0.11763	0.1027		3.49333	0.09287		3.49333	0.17518
3.5	0.13745	0.13738		3.5	0.14385	0.145		3.5	0.11797	0.10421		3.5	0.09353		3.5	0.17232
3.50667	0.13844	0.13707		3.50667	0.14118	0.14475		3.50667	0.11883	0.10584		3.50667	0.0956		3.50667	0.17078
3.51333	0.14034	0.13723		3.51333	0.13827	0.1451		3.51333	0.12063	0.10687		3.51333	0.09792		3.51333	0.17316
3.52	0.14399	0.1387		3.52	0.13691	0.14657		3.52	0.12264	0.10838		3.52	0.09775		3.52	0.17475
3.52667	0.14649	0.14009		3.52667	0.13699	0.14869		3.52667	0.12547	0.10729		3.52667	0.09783		3.52667	0.17435
3.53333	0.14726	0.1433		3.53333	0.13633	0.15045		3.53333	0.12649	0.10779		3.53333	0.10005		3.53333	0.17345
3.54	0.14768	0.14348		3.54	0.13768	0.15145		3.54	0.1281	0.10919		3.54	0.10173		3.54	0.17454
3.54667	0.15045	0.14396		3.54667	0.13894	0.1521		3.54667	0.12784	0.1114		3.54667	0.10338		3.54667	0.17395
3.55333	0.15162	0.14578		3.55333	0.13803	0.15392		3.55333	0.12952	0.11212		3.55333	0.10705		3.55333	0.17404
3.56	0.15095	0.14814		3.56	0.13832	0.15842		3.56	0.13159	0.11359		3.56	0.10728		3.56	0.17619
3.56667	0.15401	0.14994		3.56667	0.14008	0.16142		3.56667	0.1326	0.11483		3.56667	0.1095		3.56667	0.17839
3.57333	0.15723	0.15123		3.57333	0.14156	0.1632		3.57333	0.13421	0.11628		3.57333	0.11289		3.57333	0.17999
3.58	0.15954	0.15399		3.58	0.14159	0.16534		3.58	0.13521	0.1179		3.58	0.11397		3.58	0.18142
3.58667	0.16069	0.15337		3.58667	0.14381	0.16622		3.58667	0.13638	0.11987		3.58667	0.11334		3.58667	0.18254
3.59333	0.16085	0.15426		3.59333	0.14466	0.16697		3.59333	0.13748	0.12181		3.59333	0.11279		3.59333	0.18214
3.6	0.16083	0.15605		3.6	0.14548	0.16923		3.6	0.1377	0.12347		3.6	0.11388		3.6	0.18226
3.60667	0.16293	0.15711		3.60667	0.14753	0.17131		3.60667	0.13915	0.12369		3.60667	0.11689		3.60667	0.18458
3.61333	0.16619	0.15775		3.61333	0.14913	0.1719		3.61333	0.14059	0.12411		3.61333	0.11966		3.61333	0.186
3.62	0.16609	0.1587		3.62	0.15079	0.17144		3.62	0.142	0.12487		3.62	0.12088		3.62	0.18937
3.62667	0.16737	0.15979		3.62667	0.15433	0.17401		3.62667	0.14376	0.12684		3.62667	0.12059		3.62667	0.1923
3.63333	0.17016	0.16239		3.63333	0.15683	0.17581		3.63333	0.14594	0.12847		3.63333	0.12082		3.63333	0.1933
3.64	0.17193	0.16597		3.64	0.15837	0.17721		3.64	0.14763	0.13003		3.64	0.11992		3.64	0.19325
3.64667	0.1707	0.16769		3.64667	0.16	0.17898		3.64667	0.14915	0.13322		3.64667	0.12279		3.64667	0.19378
3.65333	0.17351	0.16877		3.65333	0.16303	0.1814		3.65333	0.15096	0.13532		3.65333	0.12309		3.65333	0.19685
3.66	0.17565	0.16828		3.66	0.16572	0.18226		3.66	0.15165	0.13578		3.66	0.12438		3.66	0.19756
3.66667	0.17822	0.17085		3.66667	0.16692	0.183		3.66667	0.15262	0.13826		3.66667	0.12638		3.66667	0.19685
3.67333	0.17865	0.17266		3.67333	0.16868	0.18573		3.67333	0.15482	0.14038		3.67333	0.12774		3.67333	0.1972
3.68	0.17871	0.17409		3.68	0.16889	0.18741		3.68	0.15498	0.14253		3.68	0.1294		3.68	0.20019
3.68667	0.1806	0.17454		3.68667	0.16878	0.18996		3.68667	0.15644	0.14422		3.68667	0.13047		3.68667	0.20228
3.69333	0.18102	0.17558		3.69333	0.1708	0.19189		3.69333	0.15946	0.14757		3.69333	0.13274		3.69333	0.20371
3.7	0.18283	0.17664		3.7	0.17285	0.19404		3.7	0.16228	0.1495		3.7	0.13366		3.7	0.2058
3.70667	0.1846	0.17792		3.70667	0.17167	0.19941		3.70667	0.16571	0.15317		3.70667	0.13499		3.70667	0.20884
3.71333	0.18586	0.18036		3.71333	0.17084	0.20768		3.71333	0.16955	0.15911		3.71333	0.13602		3.71333	0.2117
3.72	0.18925	0.18229		3.72	0.17168	0.21796		3.72	0.17299	0.16665		3.72	0.13722		3.72	0.21482
3.72667	0.19182	0.18324		3.72667	0.17329	0.23364		3.72667	0.1761	0.17752		3.72667	0.13891		3.72667	0.21924
3.73333	0.19449	0.18616		3.73333	0.17438	0.2565		3.73333	0.18195	0.19295		3.73333	0.14107		3.73333	0.22521
3.74	0.19442	0.188		3.74	0.17398	0.28816		3.74	0.19088	0.2145		3.74	0.14396		3.74	0.23259
3.74667	0.196	0.19071		3.74667	0.17517	0.33242		3.74667	0.2004	0.24227		3.74667	0.14499		3.74667	0.24307
3.75333	0.19978	0.19351		3.75333	0.1757	0.39222		3.75333	0.21008	0.28167		3.75333	0.14603		3.75333	0.25651
3.76	0.20284	0.1972		3.76	0.17661	0.47364		3.76	0.22324	0.33413		3.76	0.14655		3.76	0.27454
3.76667	0.20824	0.20195		3.76667	0.17635	0.58305		3.76667	0.24242	0.40478		3.76667	0.14781		3.76667	0.29835
3.77333	0.21396	0.2074		3.77333	0.17864	0.72929		3.77333	0.26705	0.49726		3.77333	0.15123		3.77333	0.32851
3.78	0.21938	0.21401		3.78	0.1833	0.92267		3.78	0.3024	0.61978		3.78	0.15457		3.78	0.36804
3.78667	0.22665	0.221		3.78667	0.18599	1.17764		3.78667	0.35032	0.77983		3.78667	0.15652		3.78667	0.42272
3.79333	0.23635	0.23056		3.79333	0.18626	1.509		3.79333	0.41448	0.98865		3.79333	0.15886		3.79333	0.49355
3.8	0.24581	0.24311		3.8	0.18797	1.93185		3.8	0.49746	1.25748		3.8	0.16381		3.8	0.58184
3.80667	0.25677	0.25937		3.80667	0.19087	2.47151		3.80667	0.59624	1.59767		3.80667	0.16464		3.80667	0.69651
3.81333	0.26864	0.28049		3.81333	0.19273	3.15369		3.81333	0.70748	2.0248		3.81333	0.16839		3.81333	0.84215
3.82	0.2801	0.30374		3.82	0.19567	4.0038		3.82	0.827	2.5571		3.82	0.1697		3.82	1.02173
3.82667	0.29377	0.33299		3.82667	0.19737	5.06662		3.82667	0.94148	3.21661		3.82667	0.17025		3.82667	1.2449
3.83333	0.30656	0.37		3.83333	0.19903	6.42279		3.83333	1.03981	4.03891		3.83333	0.1736		3.83333	1.52141
3.84	0.32046	0.41508		3.84	0.20227	8.2892		3.84	1.1123	5.09056		3.84	0.1772		3.84	1.86331
3.84667	0.33012	0.46964		3.84667	0.20483	11.2094		3.84667	1.1498	6.53492		3.84667	0.18282		3.84667	2.30514
3.85333	0.33848	0.54064		3.85333	0.20833	16.1985		3.85333	1.15306	8.75342		3.85333	0.18912		3.85333	2.91424
3.86	0.34609	0.6343		3.86	0.20978	24.606		3.86	1.12401	12.424		3.86	0.1977		3.86	3.81111
3.86667	0.35398	0.76997		3.86667	0.21073	37.5125		3.86667	1.06978	18.4379		3.86667	0.20795		3.86667	5.20345
3.87333	0.3639	0.97344		3.87333	0.21081	54.9335		3.87333	0.99552	27.5321		3.87333	0.22236		3.87333	7.36595
3.88	0.3789	1.28145		3.88	0.21264	75.3591		3.88	0.91147	39.7762		3.88	0.23876		3.88	10.561
3.88667	0.40017	1.72489		3.88667	0.21622	96.116		3.88667	0.82371	54.2577		3.88667	0.25726		3.88667	14.8972
3.89333	0.42951	2.328		3.89333	0.22062	114.303		3.89333	0.73623	69.1959		3.89333	0.27657		3.89333	20.2003
3.9	0.46784	3.0807		3.9	0.22624	127.676		3.9	0.65747	82.4804		3.9	0.29565		3.9	25.9694
3.90667	0.51267	3.92985		3.90667	0.23177	135.117		3.90667	0.5848	92.3631		3.90667	0.30936		3.90667	31.4723
3.91333	0.55882	4.77799		3.91333	0.23867	136.588		3.91333	0.52409	97.8673		3.91333	0.31636		3.91333	35.9271
3.92	0.59787	5.51308		3.92	0.24231	132.785		3.92	0.47327	98.823		3.92	0.31656		3.92	38.7302
3.92667	0.62471	6.02506		3.92667	0.24434	124.788		3.92667	0.43129	95.6919		3.92667	0.31092		3.92667	39.5938
3.93333	0.63563	6.24211		3.93333	0.24618	113.797		3.93333	0.39429	89.3191		3.93333	0.29949		3.93333	38.5705
3.94	0.62846	6.15241		3.94	0.24926	100.99		3.94	0.36378	80.7001		3.94	0.28634		3.94	35.9795
3.94667	0.60396	5.79135		3.94667	0.2493	87.4367		3.94667	0.34	70.8259		3.94667	0.27275		3.94667	32.2935
3.95333	0.56847	5.23088		3.95333	0.24764	74.0316		3.95333	0.31974	60.5635		3.95333	0.25824		3.95333	28.0194
3.96	0.52596	4.56259		3.96	0.24667	61.4481		3.96	0.30498	50.6135		3.96	0.24425		3.96	23.6121
3.96667	0.48276	3.86525		3.96667	0.24337	50.1298		3.96667	0.29301	41.4718		3.96667	0.23305		3.96667	19.4181
3.97333	0.44253	3.20133		3.97333	0.24023	40.3195		3.97333	0.28427	33.4338		3.97333	0.22424		3.97333	15.6572
3.98	0.40653	2.60916		3.98	0.239	32.0873		3.98	0.27858	26.6154		3.98	0.21771		3.98	12.4358
3.98667	0.37924	2.10546		3.98667	0.23846	25.3615		3.98667	0.27503	21.0046		3.98667	0.21048		3.98667	9.77531
3.99333	0.35924	1.69175		3.99333	0.23546	19.9893		3.99333	0.27038	16.4996		3.99333	0.20693		3.99333	7.64347
4	0.34415	1.36299		4	0.23313	15.775		4	0.26793	12.956		4	0.20514		4	5.97529
4.00667	0.33405	1.10769		4.00667	0.23284	12.515		4.00667	0.26694	10.2087		4.00667	0.20467		4.00667	4.69056
4.01333	0.32957	0.91338		4.01333	0.2343	10.0199		4.01333	0.26723	8.10726		4.01333	0.20367		4.01333	3.71639
4.02	0.32958	0.76695		4.02	0.23538	8.12596		4.02	0.27065	6.51617		4.02	0.20336		4.02	2.98579
4.02667	0.33562	0.65875		4.02667	0.23669	6.69482		4.02667	0.27391	5.31715		4.02667	0.20353		4.02667	2.44124
4.03333	0.34557	0.58054		4.03333	0.23686	5.61356		4.03333	0.27743	4.41584		4.03333	0.20457		4.03333	2.03749
4.04	0.35928	0.52239		4.04	0.23898	4.79462		4.04	0.28671	3.73697		4.04	0.20492		4.04	1.73773
4.04667	0.37505	0.47989		4.04667	0.24012	4.17089		4.04667	0.29956	3.22386		4.04667	0.20664		4.04667	1.51496
4.05333	0.3908	0.44998		4.05333	0.24051	3.69032		4.05333	0.32184	2.83269		4.05333	0.20899		4.05333	1.34646
4.06	0.40786	0.4276		4.06	0.24141	3.31305		4.06	0.35176	2.52727		4.06	0.20886		4.06	1.21912
4.06667	0.42345	0.40975		4.06667	0.24147	3.01558		4.06667	0.39686	2.28663		4.06667	0.20999		4.06667	1.12044
4.07333	0.436	0.39698		4.07333	0.24341	2.77241		4.07333	0.46319	2.09336		4.07333	0.21115		4.07333	1.04276
4.08	0.44326	0.38693		4.08	0.2461	2.5693		4.08	0.55749	1.93158		4.08	0.21253		4.08	0.9807
4.08667	0.44729	0.3777		4.08667	0.24871	2.39546		4.08667	0.68911	1.79402		4.08667	0.21489		4.08667	0.92665
4.09333	0.44656	0.37002		4.09333	0.24967	2.24485		4.09333	0.87248	1.67314		4.09333	0.21636		4.09333	0.88013
4.1	0.44334	0.36328		4.1	0.25216	2.10996		4.1	1.12258	1.56771		4.1	0.21723		4.1	0.83941
4.10667	0.43583	0.35787		4.10667	0.25636	1.98441		4.10667	1.45985	1.47265		4.10667	0.21959		4.10667	0.80188
4.11333	0.42587	0.35248		4.11333	0.25831	1.86973		4.11333	1.90951	1.38364		4.11333	0.22058		4.11333	0.76961
4.12	0.41456	0.34951		4.12	0.2616	1.76227		4.12	2.50086	1.30386		4.12	0.22236		4.12	0.73993
4.12667	0.40126	0.34455		4.12667	0.26589	1.65899		4.12667	3.26912	1.22903		4.12667	0.22414		4.12667	0.71055
4.13333	0.38692	0.33917		4.13333	0.2713	1.56099		4.13333	4.26343	1.15621		4.13333	0.22518		4.13333	0.68388
4.14	0.3729	0.33643		4.14	0.27745	1.46611		4.14	5.56202	1.08819		4.14	0.22651		4.14	0.65917
4.14667	0.36008	0.3337		4.14667	0.28635	1.37545		4.14667	7.32629	1.02661		4.14667	0.22762		4.14667	0.63812
4.15333	0.34973	0.33058		4.15333	0.29715	1.28969		4.15333	9.92518	0.9673		4.15333	0.22831		4.15333	0.62083
4.16	0.34003	0.3264		4.16	0.31357	1.20908		4.16	14.1157	0.91191		4.16	0.22808		4.16	0.60643
4.16667	0.3312	0.32438		4.16667	0.33388	1.13377		4.16667	21.138	0.86095		4.16667	0.23047		4.16667	0.59752
4.17333	0.32498	0.32548		4.17333	0.36147	1.06591		4.17333	32.436	0.81474		4.17333	0.23309		4.17333	0.59174
4.18	0.32079	0.32321		4.18	0.39199	1.0042		4.18	48.9054	0.7738		4.18	0.23532		4.18	0.59159
4.18667	0.31709	0.3214		4.18667	0.42921	0.94788		4.18667	70.0532	0.73482		4.18667	0.23624		4.18667	0.59776
4.19333	0.31381	0.32157		4.19333	0.47358	0.89722		4.19333	93.7519	0.69882		4.19333	0.23749		4.19333	0.6087
4.2	0.31217	0.32234		4.2	0.52546	0.85203		4.2	116.829	0.6662		4.2	0.24005		4.2	0.6283
4.20667	0.31071	0.32222		4.20667	0.58022	0.81207		4.20667	136.145	0.63868		4.20667	0.24194		4.20667	0.65314
4.21333	0.31035	0.3212		4.21333	0.6313	0.77692		4.21333	149.467	0.61881		4.21333	0.2436		4.21333	0.67731
4.22	0.30969	0.32021		4.22	0.67343	0.74858		4.22	155.827	0.60298		4.22	0.24352		4.22	0.69676
4.22667	0.31121	0.31956		4.22667	0.70338	0.72673		4.22667	155.383	0.5897		4.22667	0.24456		4.22667	0.70998
4.23333	0.31208	0.31999		4.23333	0.71699	0.71653		4.23333	149.072	0.58685		4.23333	0.24628		4.23333	0.70956
4.24	0.31231	0.32235		4.24	0.70977	0.71777		4.24	138.247	0.59385		4.24	0.24914		4.24	0.69754
4.24667	0.31334	0.32722		4.24667	0.68524	0.73428		4.24667	124.392	0.61712		4.24667	0.25034		4.24667	0.67785
4.25333	0.31738	0.33073		4.25333	0.64725	0.76939		4.25333	108.919	0.65935		4.25333	0.25166		4.25333	0.6482
4.26	0.31787	0.33509		4.26	0.60327	0.8286		4.26	93.0528	0.72274		4.26	0.25414		4.26	0.61081
4.26667	0.31847	0.34143		4.26667	0.55655	0.90769		4.26667	77.766	0.81037		4.26667	0.25631		4.26667	0.57359
4.27333	0.31849	0.34861		4.27333	0.50968	1.00116		4.27333	63.7369	0.91741		4.27333	0.25866		4.27333	0.54032
4.28	0.32044	0.35612		4.28	0.46753	1.09695		4.28	51.3756	1.02828		4.28	0.25914		4.28	0.50816
4.28667	0.3208	0.36342		4.28667	0.43164	1.18268		4.28667	40.8638	1.13382		4.28667	0.26085		4.28667	0.48229
4.29333	0.32047	0.36913		4.29333	0.40246	1.24643		4.29333	32.1883	1.21797		4.29333	0.26159		4.29333	0.45863
4.3	0.32231	0.37377		4.3	0.37733	1.27833		4.3	25.1957	1.26936		4.3	0.26283		4.3	0.44162
4.30667	0.32293	0.37463		4.30667	0.35948	1.2759		4.30667	19.6712	1.27884		4.30667	0.26566		4.30667	0.42898
4.31333	0.32402	0.37374		4.31333	0.345	1.23648		4.31333	15.3785	1.24874		4.31333	0.26454		4.31333	0.41782
4.32	0.32536	0.37152		4.32	0.33472	1.1674		4.32	12.0906	1.18342		4.32	0.26502		4.32	0.40958
4.32667	0.32644	0.36791		4.32667	0.32856	1.08122		4.32667	9.60096	1.09133		4.32667	0.2669		4.32667	0.40335
4.33333	0.32794	0.36412		4.33333	0.32339	0.98745		4.33333	7.72866	0.98763		4.33333	0.2687		4.33333	0.39878
4.34	0.32949	0.36022		4.34	0.31866	0.89227		4.34	6.32964	0.8803		4.34	0.27044		4.34	0.39525
4.34667	0.33067	0.35608		4.34667	0.31743	0.80388		4.34667	5.28559	0.78068		4.34667	0.27288		4.34667	0.39261
4.35333	0.33027	0.35063		4.35333	0.31703	0.72365		4.35333	4.50644	0.6932		4.35333	0.27414		4.35333	0.39156
4.36	0.33067	0.34856		4.36	0.31824	0.65529		4.36	3.92061	0.61833		4.36	0.27536		4.36	0.38857
4.36667	0.33231	0.34748		4.36667	0.32212	0.59792		4.36667	3.47712	0.55595		4.36667	0.27978		4.36667	0.38714
4.37333	0.33424	0.34422		4.37333	0.32346	0.55225		4.37333	3.13603	0.50438		4.37333	0.28243		4.37333	0.38748
4.38	0.33573	0.3427		4.38	0.32493	0.51643		4.38	2.86575	0.46431		4.38	0.28315		4.38	0.3886
4.38667	0.3375	0.34132		4.38667	0.32602	0.48668		4.38667	2.64916	0.43273		4.38667	0.28312		4.38667	0.38715
4.39333	0.33783	0.34007		4.39333	0.32622	0.46491		4.39333	2.46819	0.41063		4.39333	0.28352		4.39333	0.38562
4.4	0.33888	0.34116		4.4	0.32642	0.44756		4.4	2.31586	0.39375		4.4	0.28502		4.4	0.38546
4.40667	0.34048	0.34227		4.40667	0.32582	0.433		4.40667	2.18141	0.38107		4.40667	0.28707		4.40667	0.38433
4.41333	0.34174	0.34351		4.41333	0.32481	0.42317		4.41333	2.061	0.37154		4.41333	0.28725		4.41333	0.3826
4.42	0.3434	0.34496		4.42	0.32527	0.41593		4.42	1.94975	0.36572		4.42	0.28999		4.42	0.38114
4.42667	0.34576	0.34574		4.42667	0.32694	0.41089		4.42667	1.84983	0.35984		4.42667	0.29169		4.42667	0.38183
4.43333	0.34559	0.34793		4.43333	0.32875	0.4084		4.43333	1.75465	0.35706		4.43333	0.29238		4.43333	0.38145
4.44	0.34739	0.3479		4.44	0.32782	0.40856		4.44	1.66478	0.35656		4.44	0.29308		4.44	0.37928
4.44667	0.3481	0.34962		4.44667	0.32725	0.40912		4.44667	1.57976	0.35878		4.44667	0.29565		4.44667	0.37867
4.45333	0.34827	0.3503		4.45333	0.32953	0.40982		4.45333	1.50036	0.36123		4.45333	0.29744		4.45333	0.37896
4.46	0.34924	0.35262		4.46	0.33241	0.41278		4.46	1.42553	0.36399		4.46	0.29939		4.46	0.37992
4.46667	0.3511	0.35246		4.46667	0.33222	0.42137		4.46667	1.35299	0.37023		4.46667	0.30145		4.46667	0.38008
4.47333	0.35319	0.35462		4.47333	0.33297	0.43239		4.47333	1.28605	0.3787		4.47333	0.30346		4.47333	0.3811
4.48	0.35547	0.35779		4.48	0.33446	0.44405		4.48	1.22317	0.39042		4.48	0.30431		4.48	0.38206
4.48667	0.35758	0.35929		4.48667	0.336	0.45587		4.48667	1.16448	0.40225		4.48667	0.30519		4.48667	0.38481
4.49333	0.35911	0.36243		4.49333	0.33908	0.46881		4.49333	1.11304	0.41484		4.49333	0.30642		4.49333	0.38655
4.5	0.3616	0.3636		4.5	0.34156	0.47849		4.5	1.06529	0.42549		4.5	0.30815		4.5	0.39045
4.50667	0.36327	0.36629		4.50667	0.34478	0.48699		4.50667	1.02102	0.43514		4.50667	0.30988		4.50667	0.39582
4.51333	0.36588	0.36842		4.51333	0.34825	0.49435		4.51333	0.97793	0.43962		4.51333	0.31215		4.51333	0.40183
4.52	0.36946	0.37037		4.52	0.35113	0.49974		4.52	0.93854	0.44241		4.52	0.31386		4.52	0.41002
4.52667	0.37438	0.37335		4.52667	0.35626	0.50348		4.52667	0.89968	0.44323		4.52667	0.31554		4.52667	0.41953
4.53333	0.37864	0.37409		4.53333	0.36417	0.50803		4.53333	0.86134	0.44492		4.53333	0.31599		4.53333	0.43089
4.54	0.38366	0.37665		4.54	0.37793	0.51647		4.54	0.82434	0.44671		4.54	0.31617		4.54	0.44703
4.54667	0.38766	0.37975		4.54667	0.39228	0.53213		4.54667	0.78748	0.45548		4.54667	0.31787		4.54667	0.46975
4.55333	0.39355	0.3837		4.55333	0.4084	0.55979		4.55333	0.75155	0.47313		4.55333	0.3196		4.55333	0.49469
4.56	0.40131	0.38783		4.56	0.43076	0.60287		4.56	0.71752	0.50356		4.56	0.32083		4.56	0.52304
4.56667	0.40983	0.39303		4.56667	0.4529	0.66636		4.56667	0.68427	0.54993		4.56667	0.32169		4.56667	0.55512
4.57333	0.41942	0.39918		4.57333	0.4765	0.74736		4.57333	0.65537	0.61586		4.57333	0.32414		4.57333	0.58864
4.58	0.43034	0.40482		4.58	0.4968	0.84376		4.58	0.62911	0.70032		4.58	0.32603		4.58	0.62186
4.58667	0.44008	0.41347		4.58667	0.51587	0.94889		4.58667	0.60661	0.79795		4.58667	0.32837		4.58667	0.65073
4.59333	0.45062	0.42093		4.59333	0.53011	1.05352		4.59333	0.58718	0.89801		4.59333	0.33087		4.59333	0.67537
4.6	0.46177	0.43019		4.6	0.53914	1.14504		4.6	0.56934	0.99222		4.6	0.3324		4.6	0.69499
4.60667	0.47076	0.43888		4.60667	0.54282	1.21664		4.60667	0.55284	1.06795		4.60667	0.33465		4.60667	0.70671
4.61333	0.4798	0.44332		4.61333	0.54175	1.26262		4.61333	0.53881	1.11748		4.61333	0.33519		4.61333	0.71179
4.62	0.48817	0.44673		4.62	0.53763	1.27911		4.62	0.52657	1.14101		4.62	0.33606		4.62	0.71135
4.62667	0.49631	0.44881		4.62667	0.5294	1.2723		4.62667	0.51507	1.14114		4.62667	0.33785		4.62667	0.70489
4.63333	0.50139	0.44984		4.63333	0.5182	1.24912		4.63333	0.5068	1.12125		4.63333	0.34137		4.63333	0.69511
4.64	0.50593	0.45066		4.64	0.50746	1.2154		4.64	0.49954	1.09031		4.64	0.34464		4.64	0.68555
4.64667	0.51129	0.45063		4.64667	0.49609	1.17449		4.64667	0.49586	1.05139		4.64667	0.34571		4.64667	0.67758
4.65333	0.51641	0.45043		4.65333	0.486	1.13389		4.65333	0.49295	1.00862		4.65333	0.34511		4.65333	0.67214
4.66	0.5212	0.45363		4.66	0.48063	1.09423		4.66	0.49126	0.96577		4.66	0.34522		4.66	0.67314
4.66667	0.52946	0.45501		4.66667	0.47802	1.05754		4.66667	0.49201	0.92213		4.66667	0.34655		4.66667	0.6868
4.67333	0.54022	0.4529		4.67333	0.47971	1.02579		4.67333	0.49679	0.87779		4.67333	0.34774		4.67333	0.71759
4.68	0.55541	0.4519		4.68	0.48235	1.00549		4.68	0.50669	0.82981		4.68	0.34944		4.68	0.77027
4.68667	0.57911	0.45348		4.68667	0.49083	0.99816		4.68667	0.52343	0.78028		4.68667	0.35046		4.68667	0.85059
4.69333	0.61338	0.45329		4.69333	0.50336	1.0056		4.69333	0.54655	0.73047		4.69333	0.35184		4.69333	0.9561
4.7	0.66159	0.45113		4.7	0.52102	1.02672		4.7	0.57718	0.68276		4.7	0.35209		4.7	1.08365
4.70667	0.71535	0.44826		4.70667	0.54002	1.05805		4.70667	0.61409	0.63782		4.70667	0.35394		4.70667	1.22078
4.71333	0.77641	0.44507		4.71333	0.56101	1.09173		4.71333	0.65101	0.59593		4.71333	0.35485		4.71333	1.35069
4.72	0.8375	0.44124		4.72	0.5795	1.11815		4.72	0.68667	0.56064		4.72	0.35702		4.72	1.45257
4.72667	0.89177	0.43819		4.72667	0.59752	1.13176		4.72667	0.71355	0.52942		4.72667	0.3595		4.72667	1.51309
4.73333	0.9318	0.43741		4.73333	0.61596	1.12756		4.73333	0.72886	0.50415		4.73333	0.36062		4.73333	1.52781
4.74	0.95318	0.43767		4.74	0.63777	1.10148		4.74	0.73115	0.48126		4.74	0.36126		4.74	1.49853
4.74667	0.95647	0.43636		4.74667	0.66497	1.05523		4.74667	0.7193	0.46524		4.74667	0.362		4.74667	1.43737
4.75333	0.9446	0.43532		4.75333	0.70523	0.99746		4.75333	0.69662	0.45124		4.75333	0.3628		4.75333	1.35508
4.76	0.91894	0.435		4.76	0.77012	0.93309		4.76	0.66581	0.43994		4.76	0.36554		4.76	1.26901
4.76667	0.88576	0.435		4.76667	0.8661	0.8665		4.76667	0.63195	0.4302		4.76667	0.36653		4.76667	1.19457
4.77333	0.84761	0.43478		4.77333	1.00799	0.80343		4.77333	0.59927	0.42283		4.77333	0.36783		4.77333	1.14653
4.78	0.80785	0.43514		4.78	1.21697	0.74822		4.78	0.56949	0.41734		4.78	0.37171		4.78	1.13564
4.78667	0.77067	0.43544		4.78667	1.51404	0.69958		4.78667	0.54103	0.41382		4.78667	0.37307		4.78667	1.17146
4.79333	0.7342	0.43505		4.79333	1.9264	0.66078		4.79333	0.51731	0.41064		4.79333	0.37518		4.79333	1.26565
4.8	0.70106	0.43505		4.8	2.48971	0.63012		4.8	0.4987	0.40691		4.8	0.37647		4.8	1.43635
4.80667	0.66947	0.43502		4.80667	3.25223	0.60366		4.80667	0.48337	0.40543		4.80667	0.37803		4.80667	1.70399
4.81333	0.64005	0.43662		4.81333	4.2922	0.58402		4.81333	0.47046	0.40503		4.81333	0.37896		4.81333	2.10554
4.82	0.61425	0.43737		4.82	5.73209	0.57021		4.82	0.46319	0.40386		4.82	0.37848		4.82	2.70669
4.82667	0.5917	0.43816		4.82667	7.77286	0.56373		4.82667	0.45716	0.40315		4.82667	0.38058		4.82667	3.60955
4.83333	0.57407	0.43836		4.83333	10.7256	0.55986		4.83333	0.45272	0.40285		4.83333	0.38182		4.83333	4.97739
4.84	0.55641	0.44161		4.84	15.0032	0.56393		4.84	0.44795	0.40376		4.84	0.38483		4.84	7.02752
4.84667	0.54399	0.44472		4.84667	21.088	0.57754		4.84667	0.44584	0.40453		4.84667	0.38708		4.84667	10.0181
4.85333	0.5324	0.44778		4.85333	29.4423	0.60229		4.85333	0.44444	0.40498		4.85333	0.38902		4.85333	14.2098
4.86	0.52206	0.45158		4.86	40.403	0.64008		4.86	0.44468	0.40609		4.86	0.39029		4.86	19.7898
4.86667	0.51329	0.45478		4.86667	54.0815	0.68828		4.86667	0.44258	0.40786		4.86667	0.39139		4.86667	26.7945
4.87333	0.5076	0.45809		4.87333	70.3184	0.74547		4.87333	0.44324	0.40673		4.87333	0.39294		4.87333	35.0568
4.88	0.50395	0.46024		4.88	88.6863	0.80563		4.88	0.44421	0.40799		4.88	0.39475		4.88	44.1751
4.88667	0.5001	0.46029		4.88667	108.534	0.86328		4.88667	0.44201	0.40823		4.88667	0.39722		4.88667	53.5172
4.89333	0.49703	0.46144		4.89333	129.043	0.91335		4.89333	0.44067	0.40776		4.89333	0.39987		4.89333	62.2798
4.9	0.49417	0.46179		4.9	149.218	0.94951		4.9	0.44175	0.4098		4.9	0.40188		4.9	69.5932
4.90667	0.49179	0.46211		4.90667	167.796	0.96652		4.90667	0.44412	0.4101		4.90667	0.40334		4.90667	74.6766
4.91333	0.49182	0.46391		4.91333	183.128	0.96396		4.91333	0.44576	0.41166		4.91333	0.4036		4.91333	76.9998
4.92	0.49225	0.46438		4.92	193.27	0.94436		4.92	0.44489	0.41428		4.92	0.40396		4.92	76.3902
4.92667	0.49037	0.46683		4.92667	196.428	0.90991		4.92667	0.44565	0.41593		4.92667	0.40633		4.92667	73.0684
4.93333	0.49193	0.4703		4.93333	191.733	0.86664		4.93333	0.44636	0.41686		4.93333	0.4082		4.93333	67.5813
4.94	0.49365	0.47391		4.94	179.734	0.81833		4.94	0.44744	0.41972		4.94	0.41082		4.94	60.6464
4.94667	0.49569	0.47657		4.94667	162.257	0.77175		4.94667	0.44951	0.42331		4.94667	0.41273		4.94667	52.992
4.95333	0.49856	0.48157		4.95333	141.74	0.72715		4.95333	0.44972	0.42444		4.95333	0.41373		4.95333	45.252
4.96	0.50101	0.4891		4.96	120.473	0.68529		4.96	0.45231	0.42614		4.96	0.41375		4.96	37.898
4.96667	0.50649	0.49419		4.96667	100.161	0.64773		4.96667	0.45287	0.43029		4.96667	0.4155		4.96667	31.2324
4.97333	0.51275	0.5001		4.97333	81.8304	0.61754		4.97333	0.45369	0.43348		4.97333	0.41783		4.97333	25.4093
4.98	0.51934	0.50855		4.98	65.9548	0.59504		4.98	0.4536	0.43849		4.98	0.42036		4.98	20.4681
4.98667	0.52554	0.51628		4.98667	52.6142	0.58216		4.98667	0.4522	0.44512		4.98667	0.42136		4.98667	16.3715
4.99333	0.53531	0.52669		4.99333	41.6619	0.57301		4.99333	0.45274	0.45532		4.99333	0.42344		4.99333	13.0422
5	0.54665	0.53724		5	32.8408	0.57325		5	0.45395	0.46963		5	0.42575		5	10.3826
5.00667	0.5567	0.54838		5.00667	25.8503	0.58535		5.00667	0.45522	0.49098		5.00667	0.42864		5.00667	8.28919
5.01333	0.56913	0.56041		5.01333	20.3838	0.60617		5.01333	0.45638	0.5194		5.01333	0.42971		5.01333	6.65835
5.02	0.58216	0.57231		5.02	16.156	0.63519		5.02	0.45749	0.55652		5.02	0.43083		5.02	5.40475
5.02667	0.59466	0.58426		5.02667	12.9196	0.67296		5.02667	0.45878	0.59825		5.02667	0.43304		5.02667	4.44705
5.03333	0.60571	0.59465		5.03333	10.4614	0.71153		5.03333	0.45968	0.64214		5.03333	0.43494		5.03333	3.72026
5.04	0.61786	0.60187		5.04	8.60839	0.74657		5.04	0.46134	0.68478		5.04	0.4373		5.04	3.1717
5.04667	0.62681	0.60982		5.04667	7.2173	0.77171		5.04667	0.46061	0.71804		5.04667	0.43706		5.04667	2.75866
5.05333	0.63659	0.61483		5.05333	6.17417	0.78615		5.05333	0.46086	0.73782		5.05333	0.43801		5.05333	2.44784
5.06	0.64595	0.61948		5.06	5.38899	0.79013		5.06	0.46193	0.74341		5.06	0.44044		5.06	2.21393
5.06667	0.65481	0.62315		5.06667	4.79592	0.78698		5.06667	0.46535	0.73445		5.06667	0.44127		5.06667	2.03643
5.07333	0.66207	0.62716		5.07333	4.34336	0.78292		5.07333	0.46633	0.7119		5.07333	0.44317		5.07333	1.90027
5.08	0.67106	0.63098		5.08	3.99208	0.78024		5.08	0.46625	0.68062		5.08	0.44484		5.08	1.79429
5.08667	0.6808	0.63425		5.08667	3.71271	0.78509		5.08667	0.46598	0.64726		5.08667	0.44485		5.08667	1.70698
5.09333	0.68853	0.63348		5.09333	3.48413	0.80336		5.09333	0.46839	0.61375		5.09333	0.4456		5.09333	1.63352
5.1	0.69526	0.63245		5.1	3.28903	0.84488		5.1	0.46967	0.5837		5.1	0.44756		5.1	1.57153
5.10667	0.70096	0.63218		5.10667	3.11671	0.91372		5.10667	0.46923	0.55843		5.10667	0.44807		5.10667	1.51509
5.11333	0.70548	0.63209		5.11333	2.95997	1.01717		5.11333	0.47	0.53342		5.11333	0.44823		5.11333	1.46366
5.12	0.71089	0.63073		5.12	2.81515	1.16383		5.12	0.47312	0.51419		5.12	0.44961		5.12	1.41708
5.12667	0.71514	0.62868		5.12667	2.67893	1.36756		5.12667	0.47509	0.50085		5.12667	0.45097		5.12667	1.37545
5.13333	0.71551	0.62531		5.13333	2.55317	1.65156		5.13333	0.47717	0.48887		5.13333	0.45234		5.13333	1.34147
5.14	0.71477	0.622		5.14	2.43726	2.0539		5.14	0.47824	0.48064		5.14	0.45375		5.14	1.31351
5.14667	0.71485	0.61679		5.14667	2.33361	2.64221		5.14667	0.48011	0.47521		5.14667	0.45507		5.14667	1.29847
5.15333	0.71429	0.61388		5.15333	2.24702	3.52841		5.15333	0.48232	0.47035		5.15333	0.4573		5.15333	1.30115
5.16	0.71549	0.61024		5.16	2.18003	4.87385		5.16	0.48368	0.46732		5.16	0.46015		5.16	1.33
5.16667	0.72095	0.60818		5.16667	2.14043	6.87208		5.16667	0.48323	0.46595		5.16667	0.46105		5.16667	1.39431
5.17333	0.73038	0.6076		5.17333	2.13584	9.70299		5.17333	0.48366	0.46698		5.17333	0.46224		5.17333	1.50842
5.18	0.74531	0.60979		5.18	2.17075	13.4596		5.18	0.48548	0.46849		5.18	0.46518		5.18	1.68708
5.18667	0.76909	0.61403		5.18667	2.25155	18.0692		5.18667	0.48781	0.46963		5.18667	0.46706		5.18667	1.9391
5.19333	0.80385	0.62399		5.19333	2.37749	23.2502		5.19333	0.48973	0.47011		5.19333	0.46794		5.19333	2.26506
5.2	0.85105	0.64085		5.2	2.53705	28.5519		5.2	0.49085	0.47113		5.2	0.46891		5.2	2.65409
5.20667	0.90895	0.66498		5.20667	2.71373	33.4404		5.20667	0.49192	0.47261		5.20667	0.46941		5.20667	3.07956
5.21333	0.97666	0.69878		5.21333	2.89055	37.4148		5.21333	0.49466	0.47438		5.21333	0.47117		5.21333	3.50541
5.22	1.05195	0.74695		5.22	3.04156	40.1067		5.22	0.4955	0.47472		5.22	0.47328		5.22	3.89176
5.22667	1.13554	0.81663		5.22667	3.14588	41.3434		5.22667	0.49676	0.47706		5.22667	0.47565		5.22667	4.19442
5.23333	1.22881	0.90729		5.23333	3.19018	41.14		5.23333	0.49775	0.48087		5.23333	0.47659		5.23333	4.38712
5.24	1.33123	1.02457		5.24	3.16709	39.6632		5.24	0.4999	0.48099		5.24	0.47901		5.24	4.45424
5.24667	1.44742	1.16684		5.24667	3.08	37.1765		5.24667	0.50105	0.48135		5.24667	0.481		5.24667	4.39141
5.25333	1.58045	1.3374		5.25333	2.93743	33.99		5.25333	0.50106	0.48236		5.25333	0.48359		5.25333	4.21706
5.26	1.73449	1.53508		5.26	2.75306	30.405		5.26	0.50319	0.48335		5.26	0.48398		5.26	3.95398
5.26667	1.9047	1.7521		5.26667	2.54051	26.6852		5.26667	0.50492	0.4848		5.26667	0.4851		5.26667	3.62919
5.27333	2.09027	1.98297		5.27333	2.31567	23.0396		5.27333	0.50505	0.48453		5.27333	0.48434		5.27333	3.27076
5.28	2.28562	2.22153		5.28	2.09318	19.6248		5.28	0.50762	0.48562		5.28	0.48536		5.28	2.90529
5.28667	2.48451	2.46205		5.28667	1.88224	16.5333		5.28667	0.51	0.48622		5.28667	0.48697		5.28667	2.55176
5.29333	2.68348	2.69512		5.29333	1.68697	13.8088		5.29333	0.51204	0.48592		5.29333	0.48876		5.29333	2.22645
5.3	2.87787	2.91486		5.3	1.51275	11.4607		5.3	0.51478	0.48631		5.3	0.49064		5.3	1.93804
5.30667	3.06385	3.11703		5.30667	1.36113	9.47431		5.30667	0.51551	0.48596		5.30667	0.49367		5.30667	1.68837
5.31333	3.23499	3.29783		5.31333	1.23154	7.81654		5.31333	0.5164	0.48619		5.31333	0.49526		5.31333	1.47547
5.32	3.38846	3.45829		5.32	1.12314	6.44948		5.32	0.51702	0.48673		5.32	0.49799		5.32	1.30059
5.32667	3.52407	3.59768		5.32667	1.03414	5.33625		5.32667	0.51961	0.48784		5.32667	0.49939		5.32667	1.15752
5.33333	3.6373	3.7128		5.33333	0.95916	4.43572		5.33333	0.52274	0.48935		5.33333	0.5017		5.33333	1.04202
5.34	3.72897	3.80066		5.34	0.89912	3.7135		5.34	0.52403	0.48872		5.34	0.50429		5.34	0.95108
5.34667	3.79915	3.86404		5.34667	0.84874	3.14197		5.34667	0.52686	0.48892		5.34667	0.50404		5.34667	0.88119
5.35333	3.84626	3.90349		5.35333	0.8081	2.68856		5.35333	0.52835	0.49244		5.35333	0.50558		5.35333	0.82667
5.36	3.86993	3.92085		5.36	0.77655	2.33251		5.36	0.52926	0.49369		5.36	0.50835		5.36	0.78409
5.36667	3.87505	3.91589		5.36667	0.75092	2.05508		5.36667	0.5307	0.49395		5.36667	0.50827		5.36667	0.74936
5.37333	3.85854	3.89095		5.37333	0.72965	1.83786		5.37333	0.53258	0.494		5.37333	0.50993		5.37333	0.72567
5.38	3.8239	3.84774		5.38	0.71184	1.67162		5.38	0.53445	0.49569		5.38	0.51223		5.38	0.70809
5.38667	3.77316	3.78678		5.38667	0.69727	1.54361		5.38667	0.53593	0.49778		5.38667	0.51383		5.38667	0.69337
5.39333	3.71091	3.71286		5.39333	0.68583	1.44412		5.39333	0.53685	0.50079		5.39333	0.51511		5.39333	0.68279
5.4	3.63868	3.62864		5.4	0.67542	1.36428		5.4	0.53923	0.50208		5.4	0.5161		5.4	0.67597
5.40667	3.55763	3.53318		5.40667	0.66786	1.29897		5.40667	0.54185	0.50328		5.40667	0.51804		5.40667	0.66996
5.41333	3.47026	3.43124		5.41333	0.66028	1.24342		5.41333	0.54251	0.50642		5.41333	0.51981		5.41333	0.66602
5.42	3.37831	3.32578		5.42	0.65334	1.19568		5.42	0.54307	0.50854		5.42	0.5214		5.42	0.66252
5.42667	3.28859	3.21673		5.42667	0.6468	1.152		5.42667	0.54707	0.511		5.42667	0.5242		5.42667	0.65856
5.43333	3.2024	3.10752		5.43333	0.64213	1.11092		5.43333	0.55	0.51073		5.43333	0.52614		5.43333	0.65329
5.44	3.12118	2.99808		5.44	0.63965	1.07082		5.44	0.55222	0.5112		5.44	0.52544		5.44	0.65013
5.44667	3.05114	2.89249		5.44667	0.63608	1.03364		5.44667	0.55506	0.51176		5.44667	0.52538		5.44667	0.64636
5.45333	2.99213	2.79314		5.45333	0.63177	0.99918		5.45333	0.55694	0.51393		5.45333	0.5291		5.45333	0.64447
5.46	2.94324	2.69722		5.46	0.63038	0.96633		5.46	0.5586	0.51608		5.46	0.53187		5.46	0.64087
5.46667	2.90482	2.60868		5.46667	0.62742	0.93777		5.46667	0.55879	0.52011		5.46667	0.53441		5.46667	0.63748
5.47333	2.87	2.52513		5.47333	0.62459	0.91123		5.47333	0.55932	0.52191		5.47333	0.53732		5.47333	0.63616
5.48	2.83575	2.44513		5.48	0.6213	0.88713		5.48	0.55942	0.52176		5.48	0.54088		5.48	0.63501
5.48667	2.79708	2.37065		5.48667	0.61933	0.86389		5.48667	0.56302	0.52141		5.48667	0.54232		5.48667	0.63437
5.49333	2.75248	2.29837		5.49333	0.61696	0.8438		5.49333	0.56588	0.52413		5.49333	0.54245		5.49333	0.63336
5.5	2.69815	2.22699		5.5	0.61616	0.82635		5.5	0.56727	0.52671		5.5	0.54308		5.5	0.63176
5.50667	2.63027	2.15538		5.50667	0.61461	0.81031		5.50667	0.56859	0.52823		5.50667	0.54284		5.50667	0.62948
5.51333	2.55031	2.0853		5.51333	0.61429	0.798		5.51333	0.57068	0.52956		5.51333	0.54471		5.51333	0.62928
5.52	2.46053	2.01686		5.52	0.61325	0.78865		5.52	0.57339	0.53089		5.52	0.54736		5.52	0.62838
5.52667	2.36213	1.94635		5.52667	0.61288	0.78276		5.52667	0.57565	0.533		5.52667	0.54808		5.52667	0.62954
5.53333	2.26142	1.87633		5.53333	0.61269	0.7824		5.53333	0.57749	0.53448		5.53333	0.55079		5.53333	0.62733
5.54	2.15788	1.80882		5.54	0.61247	0.7868		5.54	0.57965	0.53638		5.54	0.55134		5.54	0.62704
5.54667	2.05713	1.74407		5.54667	0.61325	0.79512		5.54667	0.57964	0.53952		5.54667	0.55413		5.54667	0.62716
5.55333	1.95945	1.68416		5.55333	0.61431	0.81333		5.55333	0.57952	0.54147		5.55333	0.55784		5.55333	0.62835
5.56	1.86878	1.62952		5.56	0.61339	0.84061		5.56	0.58195	0.54261		5.56	0.55923		5.56	0.62988
5.56667	1.78638	1.58096		5.56667	0.61423	0.87227		5.56667	0.5845	0.54233		5.56667	0.56148		5.56667	0.63083
5.57333	1.71522	1.53798		5.57333	0.61501	0.90562		5.57333	0.58588	0.54293		5.57333	0.5641		5.57333	0.63229
5.58	1.65511	1.5071		5.58	0.61704	0.94274		5.58	0.58656	0.54664		5.58	0.56731		5.58	0.63359
5.58667	1.60548	1.48832		5.58667	0.61821	0.98039		5.58667	0.58719	0.54939		5.58667	0.57032		5.58667	0.63594
5.59333	1.57272	1.48906		5.59333	0.61992	1.01206		5.59333	0.58988	0.55126		5.59333	0.57287		5.59333	0.63963
5.6	1.55914	1.5139		5.6	0.62045	1.03659		5.6	0.59133	0.55161		5.6	0.57325		5.6	0.64318
5.60667	1.57062	1.56621		5.60667	0.61927	1.0519		5.60667	0.59303	0.55293		5.60667	0.57396		5.60667	0.64723
5.61333	1.61496	1.66294		5.61333	0.61955	1.05621		5.61333	0.5973	0.55584		5.61333	0.57557		5.61333	0.6522
5.62	1.70142	1.82614		5.62	0.62058	1.05086		5.62	0.59929	0.5592		5.62	0.57674		5.62	0.65633
5.62667	1.8551	2.08221		5.62667	0.62166	1.03788		5.62667	0.60112	0.55994		5.62667	0.57811		5.62667	0.6599
5.63333	2.10175	2.47594		5.63333	0.62234	1.01792		5.63333	0.6018	0.56119		5.63333	0.58067		5.63333	0.66031
5.64	2.46392	3.05703		5.64	0.62294	0.99306		5.64	0.6045	0.56223		5.64	0.58295		5.64	0.6604
5.64667	2.96888	3.87506		5.64667	0.62242	0.9636		5.64667	0.60692	0.56319		5.64667	0.58568		5.64667	0.66068
5.65333	3.63243	4.96955		5.65333	0.6238	0.93457		5.65333	0.6086	0.5668		5.65333	0.58501		5.65333	0.66024
5.66	4.45933	6.34804		5.66	0.62349	0.90832		5.66	0.61056	0.56865		5.66	0.58713		5.66	0.6621
5.66667	5.42743	7.97332		5.66667	0.62473	0.88662		5.66667	0.61101	0.57155		5.66667	0.58921		5.66667	0.6623
5.67333	6.50014	9.77383		5.67333	0.62527	0.87211		5.67333	0.61147	0.5742		5.67333	0.59226		5.67333	0.66154
5.68	7.62099	11.6446		5.68	0.62653	0.86833		5.68	0.61283	0.57621		5.68	0.59429		5.68	0.66084
5.68667	8.72057	13.4598		5.68667	0.62817	0.87984		5.68667	0.61331	0.5771		5.68667	0.59627		5.68667	0.66167
5.69333	9.73197	15.0917		5.69333	0.6293	0.90616		5.69333	0.61445	0.57912		5.69333	0.59764		5.69333	0.6639
5.7	10.5957	16.4393		5.7	0.63094	0.94775		5.7	0.6173	0.58115		5.7	0.59941		5.7	0.6645
5.70667	11.2664	17.4277		5.70667	0.63307	1.00234		5.70667	0.61851	0.58432		5.70667	0.60132		5.70667	0.66492
5.71333	11.716	18.0219		5.71333	0.63463	1.0662		5.71333	0.61981	0.58688		5.71333	0.60305		5.71333	0.66592
5.72	11.9376	18.2191		5.72	0.63768	1.1305		5.72	0.62114	0.58901		5.72	0.60469		5.72	0.66586
5.72667	11.9405	18.0503		5.72667	0.64022	1.18717		5.72667	0.62223	0.59054		5.72667	0.60687		5.72667	0.66758
5.73333	11.7464	17.5653		5.73333	0.64157	1.22906		5.73333	0.62493	0.59281		5.73333	0.60906		5.73333	0.66905
5.74	11.3809	16.819		5.74	0.6426	1.2501		5.74	0.62698	0.5963		5.74	0.61243		5.74	0.6703
5.74667	10.8769	15.878		5.74667	0.64381	1.24743		5.74667	0.62808	0.59847		5.74667	0.61393		5.74667	0.67112
5.75333	10.2717	14.8006		5.75333	0.64537	1.22529		5.75333	0.63101	0.60132		5.75333	0.61641		5.75333	0.67194
5.76	9.59859	13.6447		5.76	0.64726	1.18419		5.76	0.63443	0.60236		5.76	0.61911		5.76	0.67403
5.76667	8.88751	12.4585		5.76667	0.64842	1.13115		5.76667	0.63756	0.60398		5.76667	0.61984		5.76667	0.67513
5.77333	8.16403	11.2815		5.77333	0.64803	1.0718		5.77333	0.63816	0.60464		5.77333	0.62086		5.77333	0.67591
5.78	7.44819	10.1416		5.78	0.64826	1.01105		5.78	0.63914	0.60763		5.78	0.62232		5.78	0.67685
5.78667	6.75539	9.06053		5.78667	0.64716	0.95515		5.78667	0.63971	0.61157		5.78667	0.62526		5.78667	0.68034
5.79333	6.09741	8.05499		5.79333	0.64654	0.90445		5.79333	0.64042	0.61338		5.79333	0.62947		5.79333	0.68201
5.8	5.48047	7.13437		5.8	0.64697	0.86146		5.8	0.64232	0.61419		5.8	0.63113		5.8	0.68492
5.80667	4.91321	6.30206		5.80667	0.64663	0.82279		5.80667	0.64373	0.61667		5.80667	0.63248		5.80667	0.68526
5.81333	4.39565	5.55392		5.81333	0.64923	0.79122		5.81333	0.64567	0.61738		5.81333	0.63454		5.81333	0.68638
5.82	3.92931	4.89004		5.82	0.64996	0.76695		5.82	0.64793	0.62032		5.82	0.63742		5.82	0.68659
5.82667	3.51182	4.3081		5.82667	0.64915	0.74889		5.82667	0.64971	0.6215		5.82667	0.64009		5.82667	0.68945
5.83333	3.14279	3.80333		5.83333	0.65047	0.7336		5.83333	0.65162	0.62408		5.83333	0.64397		5.83333	0.6916
5.84	2.81907	3.36682		5.84	0.65122	0.72234		5.84	0.65349	0.62622		5.84	0.64527		5.84	0.69384
5.84667	2.53527	2.98928		5.84667	0.65347	0.71384		5.84667	0.65487	0.62917		5.84667	0.64826		5.84667	0.69629
5.85333	2.28985	2.66787		5.85333	0.6571	0.70753		5.85333	0.65683	0.63116		5.85333	0.64946		5.85333	0.69909
5.86	2.07773	2.39504		5.86	0.65876	0.70459		5.86	0.65834	0.63357		5.86	0.65065		5.86	0.70142
5.86667	1.89691	2.16683		5.86667	0.66165	0.70535		5.86667	0.66062	0.6362		5.86667	0.65305		5.86667	0.70381
5.87333	1.74326	1.97611		5.87333	0.66298	0.70514		5.87333	0.66217	0.63978		5.87333	0.65427		5.87333	0.70534
5.88	1.61164	1.81634		5.88	0.66564	0.70604		5.88	0.66243	0.64108		5.88	0.65622		5.88	0.70778
5.88667	1.50172	1.68471		5.88667	0.66788	0.70921		5.88667	0.66627	0.64422		5.88667	0.65638		5.88667	0.70711
5.89333	1.40937	1.57486		5.89333	0.67027	0.71333		5.89333	0.66751	0.64583		5.89333	0.65861		5.89333	0.7079
5.9	1.33264	1.48494		5.9	0.67117	0.71705		5.9	0.66631	0.64738		5.9	0.66087		5.9	0.70945
5.90667	1.27049	1.4119		5.90667	0.67172	0.72231		5.90667	0.66686	0.65033		5.90667	0.66337		5.90667	0.71343
5.91333	1.21979	1.35017		5.91333	0.67268	0.73078		5.91333	0.66931	0.65167		5.91333	0.66553		5.91333	0.71654
5.92	1.1766	1.3001		5.92	0.67487	0.74364		5.92	0.67063	0.65376		5.92	0.66835		5.92	0.71812
5.92667	1.14027	1.25655		5.92667	0.67826	0.76134		5.92667	0.67316	0.65513		5.92667	0.66908		5.92667	0.7194
5.93333	1.11109	1.21988		5.93333	0.68119	0.78762		5.93333	0.67321	0.65824		5.93333	0.67081		5.93333	0.72092
5.94	1.08547	1.19026		5.94	0.68399	0.81997		5.94	0.67478	0.66217		5.94	0.67199		5.94	0.72149
5.94667	1.06238	1.16282		5.94667	0.68486	0.85738		5.94667	0.67745	0.66288		5.94667	0.67542		5.94667	0.7221
5.95333	1.0439	1.13713		5.95333	0.68604	0.89706		5.95333	0.68021	0.66614		5.95333	0.6789		5.95333	0.72448
5.96	1.0289	1.11325		5.96	0.68862	0.93543		5.96	0.68143	0.66827		5.96	0.68148		5.96	0.72686
5.96667	1.01482	1.09332		5.96667	0.69052	0.96949		5.96667	0.68265	0.6703		5.96667	0.68295		5.96667	0.73069
5.97333	1.00184	1.07637		5.97333	0.69288	0.99259		5.97333	0.68368	0.67084		5.97333	0.68409		5.97333	0.73314
5.98	0.9923	1.06096		5.98	0.6953	1.00423		5.98	0.68482	0.67428		5.98	0.68614		5.98	0.73388
5.98667	0.98103	1.04887		5.98667	0.69698	1.00564		5.98667	0.68698	0.67602		5.98667	0.68782		5.98667	0.7347
5.99333	0.9707	1.04124		5.99333	0.69809	0.9956		5.99333	0.68853	0.67791		5.99333	0.69067		5.99333	0.73715
6	0.96397	1.03651		6	0.70042	0.97563		6	0.69139	0.67981		6	0.6913		6	0.74029
6.00667	0.96067	1.03285		6.00667	0.70122	0.95048		6.00667	0.69329	0.68126		6.00667	0.69212		6.00667	0.74338
6.01333	0.95921	1.03078		6.01333	0.70156	0.92471		6.01333	0.69497	0.68297		6.01333	0.69374		6.01333	0.74476
6.02	0.9629	1.029		6.02	0.70446	0.8969		6.02	0.69761	0.68556		6.02	0.6976		6.02	0.7475
6.02667	0.96835	1.02688		6.02667	0.70744	0.87005		6.02667	0.70009	0.68884		6.02667	0.69996		6.02667	0.74917
6.03333	0.97339	1.02788		6.03333	0.70925	0.84507		6.03333	0.70206	0.69261		6.03333	0.70302		6.03333	0.75122
6.04	0.9777	1.0264		6.04	0.71028	0.82532		6.04	0.70464	0.69491		6.04	0.70421		6.04	0.75424
6.04667	0.9812	1.02612		6.04667	0.71217	0.8085		6.04667	0.70425	0.69639		6.04667	0.70674		6.04667	0.75364
6.05333	0.9808	1.02742		6.05333	0.71317	0.79485		6.05333	0.70469	0.69951		6.05333	0.7088		6.05333	0.75424
6.06	0.97964	1.03071		6.06	0.71482	0.78433		6.06	0.7087	0.70162		6.06	0.70985		6.06	0.75636
6.06667	0.97956	1.03616		6.06667	0.71739	0.77631		6.06667	0.71003	0.70419		6.06667	0.71138		6.06667	0.75822
6.07333	0.98187	1.04856		6.07333	0.71913	0.76982		6.07333	0.71222	0.70665		6.07333	0.71468		6.07333	0.76068
6.08	0.98596	1.06496		6.08	0.72154	0.76678		6.08	0.71292	0.70869		6.08	0.71531		6.08	0.76187
6.08667	0.99328	1.08451		6.08667	0.7249	0.76463		6.08667	0.71453	0.71135		6.08667	0.71815		6.08667	0.76397
6.09333	1.0066	1.10634		6.09333	0.72644	0.76269		6.09333	0.71818	0.71426		6.09333	0.71907		6.09333	0.76602
6.1	1.02419	1.12917		6.1	0.72867	0.76138		6.1	0.72116	0.71427		6.1	0.71998		6.1	0.76803
6.10667	1.04616	1.15139		6.10667	0.73075	0.76083		6.10667	0.72333	0.71482		6.10667	0.72109		6.10667	0.77014
6.11333	1.07095	1.16998		6.11333	0.73174	0.76131		6.11333	0.72566	0.71574		6.11333	0.72284		6.11333	0.77158
6.12	1.09836	1.18532		6.12	0.73252	0.76277		6.12	0.72698	0.71926		6.12	0.72648		6.12	0.77236
6.12667	1.12314	1.19378		6.12667	0.73455	0.76616		6.12667	0.72729	0.72228		6.12667	0.72762		6.12667	0.7744
6.13333	1.14617	1.19955		6.13333	0.73906	0.76726		6.13333	0.73092	0.72556		6.13333	0.7299		6.13333	0.77621
6.14	1.16542	1.20198		6.14	0.74235	0.76842		6.14	0.73326	0.72532		6.14	0.73225		6.14	0.77839
6.14667	1.17922	1.19999		6.14667	0.74527	0.76975		6.14667	0.73524	0.72701		6.14667	0.7333		6.14667	0.77986
6.15333	1.18989	1.19595		6.15333	0.74672	0.7705		6.15333	0.73665	0.72883		6.15333	0.73608		6.15333	0.78148
6.16	1.19413	1.19253		6.16	0.74878	0.77118		6.16	0.73898	0.7311		6.16	0.73967		6.16	0.78349
6.16667	1.19659	1.18982		6.16667	0.74968	0.771		6.16667	0.74131	0.73227		6.16667	0.74292		6.16667	0.78379
6.17333	1.19488	1.18812		6.17333	0.75171	0.77218		6.17333	0.74331	0.73404		6.17333	0.74412		6.17333	0.78483
6.18	1.19157	1.19057		6.18	0.75419	0.77437		6.18	0.74667	0.73595		6.18	0.74654		6.18	0.78811
6.18667	1.19077	1.19584		6.18667	0.75663	0.77707		6.18667	0.74923	0.73666		6.18667	0.74752		6.18667	0.79047
6.19333	1.18957	1.20226		6.19333	0.75925	0.77921		6.19333	0.75363	0.73964		6.19333	0.7494		6.19333	0.79173
6.2	1.19218	1.21112		6.2	0.76019	0.78032		6.2	0.75645	0.74387		6.2	0.75102		6.2	0.79362
6.20667	1.19552	1.22254		6.20667	0.7625	0.78288		6.20667	0.75875	0.74619		6.20667	0.75298		6.20667	0.79551
6.21333	1.2029	1.23326		6.21333	0.7645	0.78359		6.21333	0.76138	0.74662		6.21333	0.75434		6.21333	0.7972
6.22	1.21332	1.24432		6.22	0.76626	0.78462		6.22	0.76295	0.74712		6.22	0.75496		6.22	0.7988
6.22667	1.22447	1.25421		6.22667	0.76875	0.785		6.22667	0.76506	0.74874		6.22667	0.75598		6.22667	0.80102
6.23333	1.23708	1.26359		6.23333	0.77059	0.78682		6.23333	0.767	0.75081		6.23333	0.75746		6.23333	0.80339
6.24	1.25022	1.27248		6.24	0.77194	0.79059		6.24	0.76773	0.7533		6.24	0.76001		6.24	0.80523
6.24667	1.26231	1.27934		6.24667	0.77512	0.7942		6.24667	0.76929	0.7554		6.24667	0.76154		6.24667	0.8063
6.25333	1.27516	1.28641		6.25333	0.77734	0.7976		6.25333	0.77168	0.7553		6.25333	0.76399		6.25333	0.80873
6.26	1.28603	1.29698		6.26	0.77881	0.79739		6.26	0.77367	0.75676		6.26	0.76805		6.26	0.81105
6.26667	1.29619	1.30801		6.26667	0.78089	0.79762		6.26667	0.77454	0.76071		6.26667	0.77035		6.26667	0.81146
6.27333	1.30857	1.32102		6.27333	0.78426	0.79869		6.27333	0.7767	0.76237		6.27333	0.77041		6.27333	0.81297
6.28	1.32178	1.33407		6.28	0.78645	0.79988		6.28	0.77936	0.76287		6.28	0.77131		6.28	0.81451
6.28667	1.33574	1.34673		6.28667	0.78717	0.80093		6.28667	0.78058	0.76304		6.28667	0.77375		6.28667	0.8182
6.29333	1.35217	1.35763		6.29333	0.78868	0.80136		6.29333	0.78378	0.76566		6.29333	0.7765		6.29333	0.82097
6.3	1.36853	1.36548		6.3	0.79085	0.80331		6.3	0.78428	0.76737		6.3	0.77887		6.3	0.82258
6.30667	1.38313	1.3698		6.30667	0.79199	0.80624		6.30667	0.78695	0.76905		6.30667	0.7805		6.30667	0.82508
6.31333	1.39644	1.36927		6.31333	0.79473	0.80748		6.31333	0.7893	0.77142		6.31333	0.78017		6.31333	0.82439
6.32	1.40812	1.36361		6.32	0.79561	0.8082		6.32	0.79194	0.7737		6.32	0.78269		6.32	0.82533
6.32667	1.41484	1.35383		6.32667	0.79809	0.80935		6.32667	0.79415	0.77698		6.32667	0.78392		6.32667	0.82685
6.33333	1.41713	1.34221		6.33333	0.80025	0.81101		6.33333	0.79542	0.78019		6.33333	0.78366		6.33333	0.82869
6.34	1.41429	1.32639		6.34	0.80277	0.81192		6.34	0.79609	0.7808		6.34	0.7843		6.34	0.82938
6.34667	1.40688	1.30882		6.34667	0.80483	0.81449		6.34667	0.79861	0.78151		6.34667	0.78717		6.34667	0.83121
6.35333	1.39671	1.29157		6.35333	0.80788	0.81737		6.35333	0.80205	0.78446		6.35333	0.78848		6.35333	0.83341
6.36	1.38379	1.2753		6.36	0.80909	0.81936		6.36	0.80389	0.78596		6.36	0.79126		6.36	0.83621
6.36667	1.36749	1.25653		6.36667	0.81104	0.82094		6.36667	0.80582	0.78775		6.36667	0.79279		6.36667	0.83828
6.37333	1.35213	1.24148		6.37333	0.81507	0.82192		6.37333	0.80906	0.78944		6.37333	0.79348		6.37333	0.83956
6.38	1.33413	1.22665		6.38	0.81799	0.82401		6.38	0.81279	0.79142		6.38	0.79458		6.38	0.84205
6.38667	1.31841	1.21422		6.38667	0.82076	0.82542		6.38667	0.81549	0.79318		6.38667	0.79506		6.38667	0.84497
6.39333	1.30171	1.20119		6.39333	0.82299	0.82807		6.39333	0.81784	0.79456		6.39333	0.7964		6.39333	0.8465
6.4	1.28346	1.1922		6.4	0.82414	0.82791		6.4	0.8198	0.795		6.4	0.79807		6.4	0.84962
6.40667	1.27006	1.18386		6.40667	0.82499	0.82862		6.40667	0.82125	0.79696		6.40667	0.80252		6.40667	0.85236
6.41333	1.25831	1.1789		6.41333	0.82723	0.83065		6.41333	0.82326	0.79992		6.41333	0.80391		6.41333	0.85376
6.42	1.24365	1.17426		6.42	0.83066	0.8324		6.42	0.82654	0.80373		6.42	0.80392		6.42	0.85414
6.42667	1.23153	1.17154		6.42667	0.83323	0.83523		6.42667	0.83011	0.80542		6.42667	0.80492		6.42667	0.85522
6.43333	1.22265	1.17076		6.43333	0.83566	0.83758		6.43333	0.83216	0.80558		6.43333	0.80731		6.43333	0.85845
6.44	1.21728	1.17375		6.44	0.8368	0.83946		6.44	0.83279	0.80697		6.44	0.80996		6.44	0.85987
6.44667	1.21515	1.17705		6.44667	0.83777	0.84279		6.44667	0.83489	0.80889		6.44667	0.8119		6.44667	0.86208
6.45333	1.21481	1.1834		6.45333	0.84096	0.84379		6.45333	0.83803	0.80993		6.45333	0.81257		6.45333	0.86466
6.46	1.21657	1.19377		6.46	0.8444	0.84657		6.46	0.84052	0.81185		6.46	0.81423		6.46	0.86691
6.46667	1.22391	1.21115		6.46667	0.84651	0.84726		6.46667	0.84291	0.81509		6.46667	0.81525		6.46667	0.86969
6.47333	1.23548	1.23796		6.47333	0.84763	0.84951		6.47333	0.84503	0.81778		6.47333	0.81565		6.47333	0.87194
6.48	1.25517	1.27876		6.48	0.85078	0.85186		6.48	0.84597	0.81854		6.48	0.81909		6.48	0.87206
6.48667	1.28722	1.33674		6.48667	0.85363	0.85326		6.48667	0.84726	0.81964		6.48667	0.82108		6.48667	0.87307
6.49333	1.3388	1.42334		6.49333	0.85592	0.85674		6.49333	0.84953	0.82247		6.49333	0.82295		6.49333	0.87462
6.5	1.41528	1.54996		6.5	0.85598	0.85814		6.5	0.85206	0.82525		6.5	0.82544		6.5	0.87743
6.50667	1.52625	1.73339		6.50667	0.85722	0.85937		6.50667	0.85565	0.82847		6.50667	0.82544		6.50667	0.87961
6.51333	1.69197	2.00033		6.51333	0.86039	0.86113		6.51333	0.85917	0.82944		6.51333	0.82778		6.51333	0.88138
6.52	1.9381	2.38472		6.52	0.86283	0.86312		6.52	0.86075	0.83181		6.52	0.82948		6.52	0.88305
6.52667	2.2973	2.94713		6.52667	0.86551	0.86563		6.52667	0.86364	0.83549		6.52667	0.83043		6.52667	0.88462
6.53333	2.82578	3.77907		6.53333	0.86627	0.86697		6.53333	0.86477	0.83695		6.53333	0.83152		6.53333	0.88829
6.54	3.6135	5.00944		6.54	0.8688	0.8689		6.54	0.86445	0.83798		6.54	0.83311		6.54	0.89074
6.54667	4.7914	6.82689		6.54667	0.86943	0.87092		6.54667	0.86779	0.83834		6.54667	0.83484		6.54667	0.89309
6.55333	6.54994	9.4738		6.55333	0.87035	0.87164		6.55333	0.87153	0.84238		6.55333	0.83757		6.55333	0.89347
6.56	9.14639	13.2439		6.56	0.87336	0.87442		6.56	0.87362	0.84346		6.56	0.83993		6.56	0.89388
6.56667	12.8922	18.4501		6.56667	0.87668	0.87607		6.56667	0.87476	0.8448		6.56667	0.84223		6.56667	0.89515
6.57333	18.1342	25.3727		6.57333	0.87934	0.87759		6.57333	0.87857	0.84782		6.57333	0.84412		6.57333	0.89859
6.58	25.1929	34.2085		6.58	0.88093	0.87919		6.58	0.88107	0.8494		6.58	0.84588		6.58	0.90211
6.58667	34.3037	45.0063		6.58667	0.88262	0.87985		6.58667	0.88437	0.84915		6.58667	0.84953		6.58667	0.90434
6.59333	45.5462	57.6213		6.59333	0.88413	0.88257		6.59333	0.88599	0.85096		6.59333	0.85154		6.59333	0.90515
6.6	58.7928	71.713		6.6	0.8859	0.88542		6.6	0.88843	0.85279		6.6	0.85254		6.6	0.90818
6.60667	73.6967	86.7345		6.60667	0.88744	0.88698		6.60667	0.89195	0.85403		6.60667	0.85438		6.60667	0.91102
6.61333	89.6854	101.982		6.61333	0.88981	0.88871		6.61333	0.89429	0.85667		6.61333	0.85473		6.61333	0.91337
6.62	106.009	116.666		6.62	0.89198	0.89052		6.62	0.89725	0.85993		6.62	0.85784		6.62	0.91463
6.62667	121.817	129.97		6.62667	0.89477	0.8938		6.62667	0.9002	0.86116		6.62667	0.86003		6.62667	0.9168
6.63333	136.216	141.143		6.63333	0.89652	0.89541		6.63333	0.90569	0.86357		6.63333	0.86185		6.63333	0.92131
6.64	148.37	149.588		6.64	0.89939	0.8961		6.64	0.90889	0.86565		6.64	0.8649		6.64	0.92258
6.64667	157.598	154.892		6.64667	0.90231	0.89931		6.64667	0.90981	0.86691		6.64667	0.86756		6.64667	0.92487
6.65333	163.424	156.875		6.65333	0.90382	0.90198		6.65333	0.91299	0.86954		6.65333	0.86797		6.65333	0.92731
6.66	165.636	155.611		6.66	0.90557	0.90391		6.66	0.91647	0.87165		6.66	0.86956		6.66	0.93018
6.66667	164.299	151.385		6.66667	0.90807	0.90623		6.66667	0.9198	0.87383		6.66667	0.87126		6.66667	0.93078
6.67333	159.721	144.643		6.67333	0.90997	0.90806		6.67333	0.92219	0.87663		6.67333	0.87449		6.67333	0.9317
6.68	152.402	135.936		6.68	0.9124	0.91038		6.68	0.92395	0.8791		6.68	0.87662		6.68	0.93188
6.68667	142.971	125.85		6.68667	0.91441	0.91289		6.68667	0.92663	0.88206		6.68667	0.87825		6.68667	0.93482
6.69333	132.074	114.942		6.69333	0.91639	0.91522		6.69333	0.92755	0.8853		6.69333	0.8794		6.69333	0.93825
6.7	120.326	103.714		6.7	0.91934	0.91699		6.7	0.92901	0.88692		6.7	0.8824		6.7	0.94083
6.70667	108.276	92.5794		6.70667	0.92254	0.91754		6.70667	0.93212	0.8873		6.70667	0.88522		6.70667	0.9427
6.71333	96.3869	81.8646		6.71333	0.92384	0.91746		6.71333	0.93157	0.88893		6.71333	0.88646		6.71333	0.94532
6.72	85.0104	71.795		6.72	0.92495	0.91924		6.72	0.93188	0.89125		6.72	0.88772		6.72	0.94589
6.72667	74.3789	62.5258		6.72667	0.92475	0.92159		6.72667	0.93277	0.89278		6.72667	0.89015		6.72667	0.94584
6.73333	64.6399	54.143		6.73333	0.92618	0.92431		6.73333	0.93534	0.89414		6.73333	0.89242		6.73333	0.94767
6.74	55.8715	46.6753		6.74	0.92783	0.92407		6.74	0.93672	0.89708		6.74	0.89496		6.74	0.94761
6.74667	48.0881	40.1006		6.74667	0.93003	0.92628		6.74667	0.93833	0.90014		6.74667	0.89683		6.74667	0.94823
6.75333	41.2637	34.3738		6.75333	0.93152	0.92897		6.75333	0.93958	0.90193		6.75333	0.89851		6.75333	0.95073
6.76	35.3395	29.4349		6.76	0.9316	0.93263		6.76	0.9408	0.90358		6.76	0.90052		6.76	0.95347
6.76667	30.2391	25.2085		6.76667	0.93246	0.93517		6.76667	0.94177	0.90584		6.76667	0.90271		6.76667	0.95681
6.77333	25.8786	21.6135		6.77333	0.93614	0.93641		6.77333	0.94331	0.90744		6.77333	0.90542		6.77333	0.95811
6.78	22.1765	18.5724		6.78	0.93861	0.93917		6.78	0.9464	0.91011		6.78	0.90841		6.78	0.95973
6.78667	19.0495	16.0123		6.78667	0.94114	0.94037		6.78667	0.94821	0.91311		6.78667	0.91033		6.78667	0.96111
6.79333	16.422	13.8655		6.79333	0.94373	0.94157		6.79333	0.95009	0.9155		6.79333	0.91375		6.79333	0.96262
6.8	14.2201	12.0711		6.8	0.94732	0.94431		6.8	0.95008	0.9172		6.8	0.91847		6.8	0.96483
6.80667	12.3808	10.571		6.80667	0.94894	0.94782		6.80667	0.95018	0.91794		6.80667	0.92021		6.80667	0.96637
6.81333	10.8444	9.31869		6.81333	0.95061	0.9505		6.81333	0.9517	0.91982		6.81333	0.92176		6.81333	0.96784
6.82	9.56145	8.27252		6.82	0.95199	0.95129		6.82	0.95482	0.92041		6.82	0.92303		6.82	0.97072
6.82667	8.49058	7.39797		6.82667	0.95378	0.95284		6.82667	0.95702	0.92318		6.82667	0.92532		6.82667	0.97278
6.83333	7.59435	6.66611		6.83333	0.95583	0.95605		6.83333	0.95964	0.92469		6.83333	0.92797		6.83333	0.97432
6.84	6.84389	6.05035		6.84	0.95769	0.95917		6.84	0.96245	0.92605		6.84	0.92948		6.84	0.97637
6.84667	6.21454	5.53027		6.84667	0.96042	0.96315		6.84667	0.96477	0.92841		6.84667	0.93281		6.84667	0.97687
6.85333	5.68341	5.0903		6.85333	0.96388	0.9659		6.85333	0.9674	0.93165		6.85333	0.93581		6.85333	0.97916
6.86	5.2327	4.71467		6.86	0.96667	0.96857		6.86	0.96862	0.93425		6.86	0.93794		6.86	0.98322
6.86667	4.84906	4.39315		6.86667	0.96869	0.97006		6.86667	0.97151	0.93589		6.86667	0.94063		6.86667	0.98386
6.87333	4.52	4.11476		6.87333	0.96991	0.972		6.87333	0.97428	0.93715		6.87333	0.94311		6.87333	0.98652
6.88	4.23458	3.873		6.88	0.97144	0.97463		6.88	0.974	0.941		6.88	0.94638		6.88	0.98785
6.88667	3.9869	3.66169		6.88667	0.97346	0.97713		6.88667	0.97248	0.94454		6.88667	0.94875		6.88667	0.98916
6.89333	3.77195	3.47435		6.89333	0.97468	0.97754		6.89333	0.97473	0.94573		6.89333	0.95095		6.89333	0.99238
6.9	3.58082	3.30666		6.9	0.97676	0.98032		6.9	0.97698	0.94756		6.9	0.95289		6.9	0.99429
6.90667	3.41229	3.1579		6.90667	0.97877	0.98215		6.90667	0.98052	0.94976		6.90667	0.95575		6.90667	0.99598
6.91333	3.26177	3.02514		6.91333	0.98216	0.98395		6.91333	0.98408	0.95012		6.91333	0.9581		6.91333	0.99873
6.92	3.12547	2.90413		6.92	0.9846	0.98668		6.92	0.98556	0.95119		6.92	0.96121		6.92	1.00088
6.92667	3.00155	2.79495		6.92667	0.98719	0.98824		6.92667	0.98756	0.95533		6.92667	0.96473		6.92667	1.00219
6.93333	2.89101	2.69533		6.93333	0.98945	0.99129		6.93333	0.9889	0.9576		6.93333	0.96736		6.93333	1.00371
6.94	2.78787	2.60269		6.94	0.99016	0.99266		6.94	0.99216	0.95859		6.94	0.96966		6.94	1.00449
6.94667	2.69076	2.51637		6.94667	0.99312	0.99629		6.94667	0.99537	0.96072		6.94667	0.97055		6.94667	1.00755
6.95333	2.60037	2.43634		6.95333	0.99671	0.9984		6.95333	0.99636	0.9641		6.95333	0.97397		6.95333	1.00999
6.96	2.51497	2.36056		6.96	0.99917	1.00054		6.96	0.99787	0.96781		6.96	0.97824		6.96	1.01064
6.96667	2.43525	2.28778		6.96667	1.00076	1.0039		6.96667	0.99953	0.97001		6.96667	0.98013		6.96667	1.01208
6.97333	2.359	2.21852		6.97333	1.00172	1.0077		6.97333	1.00065	0.97249		6.97333	0.98189		6.97333	1.01505
6.98	2.28596	2.15101		6.98	1.00391	1.01124		6.98	1.00422	0.97468		6.98	0.98406		6.98	1.01791
6.98667	2.21837	2.08755		6.98667	1.00725	1.0134		6.98667	1.00906	0.97737		6.98667	0.98862		6.98667	1.02138
6.99333	2.15559	2.02998		6.99333	1.0103	1.01613		6.99333	1.01201	0.98017		6.99333	0.9914		6.99333	1.02512
7	2.09427	1.97508		7	1.01501	1.01937		7	1.01684	0.98323		7	0.99484		7	1.02826
7.00667	2.03813	1.92413		7.00667	1.02015	1.02333		7.00667	1.01993	0.98623		7.00667	0.99971		7.00667	1.03044
7.01333	1.98549	1.87573		7.01333	1.02562	1.02581		7.01333	1.02342	0.99163		7.01333	1.00512		7.01333	1.03319
7.02	1.93564	1.83115		7.02	1.02885	1.02993		7.02	1.02782	0.99544		7.02	1.01102		7.02	1.03811
7.02667	1.89036	1.79084		7.02667	1.03373	1.03413		7.02667	1.03173	1.00074		7.02667	1.01363		7.02667	1.04387
7.03333	1.8506	1.75343		7.03333	1.03922	1.03785		7.03333	1.03696	1.00431		7.03333	1.01836		7.03333	1.04749
7.04	1.81324	1.71962		7.04	1.04486	1.04327		7.04	1.04472	1.00848		7.04	1.02409		7.04	1.05078
7.04667	1.7783	1.6883		7.04667	1.05275	1.04921		7.04667	1.05293	1.01434		7.04667	1.02985		7.04667	1.05562
7.05333	1.74692	1.66064		7.05333	1.05963	1.05432		7.05333	1.06081	1.02278		7.05333	1.03876		7.05333	1.06111
7.06	1.71885	1.63597		7.06	1.06994	1.06244		7.06	1.06997	1.03169		7.06	1.04735		7.06	1.0678
7.06667	1.696	1.61556		7.06667	1.08157	1.07258		7.06667	1.08001	1.04139		7.06667	1.05827		7.06667	1.07448
7.07333	1.6797	1.60054		7.07333	1.09402	1.08376		7.07333	1.09359	1.05253		7.07333	1.06824		7.07333	1.08471
7.08	1.66603	1.58684		7.08	1.1071	1.09731		7.08	1.11022	1.06383		7.08	1.08196		7.08	1.09475
7.08667	1.65731	1.57654		7.08667	1.12621	1.11254		7.08667	1.12852	1.08192		7.08667	1.09768		7.08667	1.10828
7.09333	1.65226	1.57214		7.09333	1.14731	1.12699		7.09333	1.1494	1.09955		7.09333	1.1136		7.09333	1.12257
7.1	1.65244	1.57348		7.1	1.17216	1.14895		7.1	1.17463	1.12275		7.1	1.13527		7.1	1.14054
7.10667	1.66192	1.57932		7.10667	1.20087	1.17404		7.10667	1.20787	1.15009		7.10667	1.15898		7.10667	1.16295
7.11333	1.68067	1.59284		7.11333	1.23729	1.20526		7.11333	1.24535	1.18239		7.11333	1.19025		7.11333	1.19024
7.12	1.71049	1.61459		7.12	1.28175	1.24556		7.12	1.29091	1.22178		7.12	1.22773		7.12	1.2239
7.12667	1.75027	1.64563		7.12667	1.33714	1.29169		7.12667	1.3453	1.27253		7.12667	1.27183		7.12667	1.26529
7.13333	1.80476	1.68706		7.13333	1.40592	1.34887		7.13333	1.41302	1.33341		7.13333	1.32563		7.13333	1.31647
7.14	1.8737	1.74522		7.14	1.49139	1.42023		7.14	1.49938	1.41026		7.14	1.39157		7.14	1.38024
7.14667	1.96569	1.82077		7.14667	1.59754	1.508		7.14667	1.60514	1.50386		7.14667	1.4726		7.14667	1.45928
7.15333	2.08183	1.91721		7.15333	1.72612	1.61559		7.15333	1.73733	1.61977		7.15333	1.56944		7.15333	1.55598
7.16	2.22757	2.04033		7.16	1.88438	1.75216		7.16	1.89874	1.76336		7.16	1.68488		7.16	1.67666
7.16667	2.40481	2.19326		7.16667	2.07599	1.91484		7.16667	2.09156	1.93481		7.16667	1.82124		7.16667	1.82608
7.17333	2.61943	2.37957		7.17333	2.30418	2.11128		7.17333	2.32128	2.14216		7.17333	1.9823		7.17333	2.00658
7.18	2.87237	2.60427		7.18	2.56601	2.34049		7.18	2.58744	2.38262		7.18	2.16429		7.18	2.22181
7.18667	3.15695	2.86323		7.18667	2.85634	2.60119		7.18667	2.88183	2.65111		7.18667	2.36269		7.18667	2.47034
7.19333	3.4606	3.14946		7.19333	3.16257	2.88451		7.19333	3.19371	2.93922		7.19333	2.57282		7.19333	2.74564
7.2	3.76732	3.44786		7.2	3.46728	3.17445		7.2	3.50491	3.22974		7.2	2.78814		7.2	3.03126
7.20667	4.05523	3.73876		7.20667	3.74839	3.44894		7.20667	3.79296	3.49975		7.20667	2.99956		7.20667	3.31096
7.21333	4.30031	3.99931		7.21333	3.98443	3.68942		7.21333	4.03768	3.72678		7.21333	3.19762		7.21333	3.56105
7.22	4.48822	4.20834		7.22	4.15927	3.87489		7.22	4.2237	3.89792		7.22	3.37691		7.22	3.75839
7.22667	4.62102	4.35817		7.22667	4.26933	3.99433		7.22667	4.34498	4.00405		7.22667	3.52767		7.22667	3.89198
7.23333	4.71521	4.46033		7.23333	4.32009	4.05152		7.23333	4.40782	4.04892		7.23333	3.64687		7.23333	3.96178
7.24	4.7811	4.53487		7.24	4.32154	4.05707		7.24	4.41799	4.04338		7.24	3.73561		7.24	3.97178
7.24667	4.81765	4.58638		7.24667	4.28268	4.01982		7.24667	4.38661	3.99911		7.24667	3.79304		7.24667	3.93823
7.25333	4.81877	4.60624		7.25333	4.21153	3.95242		7.25333	4.3215	3.92296		7.25333	3.81712		7.25333	3.86887
7.26	4.78225	4.58934		7.26	4.115	3.86105		7.26	4.2279	3.8224		7.26	3.81071		7.26	3.77561
7.26667	4.71557	4.53684		7.26667	3.99798	3.74912		7.26667	4.11296	3.70733		7.26667	3.77659		7.26667	3.66279
7.27333	4.62698	4.46294		7.27333	3.86596	3.62515		7.27333	3.98085	3.58061		7.27333	3.72033		7.27333	3.53745
7.28	4.51915	4.36928		7.28	3.7231	3.49363		7.28	3.83634	3.44487		7.28	3.64529		7.28	3.40669
7.28667	4.39169	4.25707		7.28667	3.5756	3.35595		7.28667	3.6861	3.30765		7.28667	3.55636		7.28667	3.27196
7.29333	4.25023	4.12875		7.29333	3.4271	3.21838		7.29333	3.5351	3.17304		7.29333	3.45573		7.29333	3.13916
7.3	4.1009	3.98707		7.3	3.28426	3.08772		7.3	3.38708	3.0423		7.3	3.35		7.3	3.01148
7.30667	3.94993	3.84082		7.30667	3.14827	2.96439		7.30667	3.24477	2.9202		7.30667	3.24296		7.30667	2.89161
7.31333	3.80205	3.69718		7.31333	3.02009	2.84864		7.31333	3.11073	2.80521		7.31333	3.13807		7.31333	2.7804
7.32	3.66087	3.55882		7.32	2.90159	2.74434		7.32	2.98709	2.70092		7.32	3.03873		7.32	2.68146
7.32667	3.53012	3.4305		7.32667	2.79706	2.64938		7.32667	2.8753	2.60679		7.32667	2.94391		7.32667	2.59041
7.33333	3.41097	3.3114		7.33333	2.70283	2.56598		7.33333	2.77559	2.52354		7.33333	2.85982		7.33333	2.51072
7.34	3.30518	3.20526		7.34	2.61948	2.49053		7.34	2.68628	2.45037		7.34	2.78465		7.34	2.44011
7.34667	3.20929	3.10962		7.34667	2.54705	2.4253		7.34667	2.60973	2.38794		7.34667	2.72045		7.34667	2.37856
7.35333	3.12823	3.02768		7.35333	2.48553	2.37157		7.35333	2.54404	2.3348		7.35333	2.66524		7.35333	2.32523
7.36	3.0554	2.95621		7.36	2.43312	2.32634		7.36	2.48666	2.29011		7.36	2.61846		7.36	2.28383
7.36667	2.99148	2.89427		7.36667	2.3902	2.28883		7.36667	2.4388	2.25495		7.36667	2.58063		7.36667	2.25076
7.37333	2.93819	2.84222		7.37333	2.35431	2.26058		7.37333	2.40268	2.22751		7.37333	2.55378		7.37333	2.22614
7.38	2.89377	2.79792		7.38	2.32704	2.24152		7.38	2.37416	2.20787		7.38	2.53753		7.38	2.20789
7.38667	2.85885	2.76621		7.38667	2.30597	2.23115		7.38667	2.3539	2.19556		7.38667	2.52791		7.38667	2.19764
7.39333	2.83285	2.74192		7.39333	2.29677	2.22688		7.39333	2.3419	2.19069		7.39333	2.52626		7.39333	2.19403
7.4	2.81439	2.72555		7.4	2.29407	2.22924		7.4	2.33809	2.19219		7.4	2.53282		7.4	2.19955
7.40667	2.80084	2.71841		7.40667	2.29968	2.23927		7.40667	2.34188	2.20049		7.40667	2.54548		7.40667	2.2136
7.41333	2.79408	2.71722		7.41333	2.31126	2.25878		7.41333	2.35336	2.21967		7.41333	2.56714		7.41333	2.23337
7.42	2.7936	2.7209		7.42	2.33044	2.28459		7.42	2.36836	2.24489		7.42	2.59493		7.42	2.2594
7.42667	2.80261	2.73187		7.42667	2.35556	2.31747		7.42667	2.39224	2.27463		7.42667	2.63058		7.42667	2.29043
7.43333	2.81619	2.75084		7.43333	2.3862	2.35491		7.43333	2.42384	2.31036		7.43333	2.67215		7.43333	2.32695
7.44	2.83524	2.77344		7.44	2.42218	2.39596		7.44	2.46062	2.35037		7.44	2.71898		7.44	2.36819
7.44667	2.86043	2.79908		7.44667	2.46274	2.44273		7.44667	2.50083	2.3971		7.44667	2.76953		7.44667	2.41659
7.45333	2.89036	2.83108		7.45333	2.50838	2.49473		7.45333	2.54643	2.44751		7.45333	2.82729		7.45333	2.46778
7.46	2.92304	2.86709		7.46	2.56003	2.55037		7.46	2.59646	2.5027		7.46	2.89046		7.46	2.52425
7.46667	2.96098	2.9085		7.46667	2.6177	2.61227		7.46667	2.64952	2.56397		7.46667	2.95989		7.46667	2.58554
7.47333	3.00507	2.95775		7.47333	2.68038	2.67956		7.47333	2.70984	2.63022		7.47333	3.03757		7.47333	2.6523
7.48	3.05578	3.01193		7.48	2.74615	2.75156		7.48	2.77626	2.70287		7.48	3.12226		7.48	2.72369
7.48667	3.11485	3.07037		7.48667	2.81749	2.83123		7.48667	2.84881	2.78003		7.48667	3.21396		7.48667	2.80037
7.49333	3.18071	3.13709		7.49333	2.89664	2.91741		7.49333	2.92963	2.86245		7.49333	3.31188		7.49333	2.88263
7.5	3.25412	3.20996		7.5	2.98279	3.00996		7.5	3.01665	2.95253		7.5	3.41878		7.5	2.97149
7.50667	3.33129	3.29089		7.50667	3.07588	3.10743		7.50667	3.10886	3.04941		7.50667	3.53394		7.50667	3.06659
7.51333	3.41703	3.38116		7.51333	3.17656	3.21107		7.51333	3.20692	3.15468		7.51333	3.6569		7.51333	3.17159
7.52	3.5118	3.47886		7.52	3.28635	3.32298		7.52	3.31507	3.26743		7.52	3.78476		7.52	3.2828
7.52667	3.61356	3.58461		7.52667	3.40226	3.44168		7.52667	3.43043	3.38944		7.52667	3.91849		7.52667	3.40126
7.53333	3.72419	3.69667		7.53333	3.52414	3.56634		7.53333	3.55172	3.51662		7.53333	4.05699		7.53333	3.52409
7.54	3.83938	3.81363		7.54	3.65086	3.69738		7.54	3.68072	3.64518		7.54	4.20346		7.54	3.6519
7.54667	3.96022	3.93711		7.54667	3.78421	3.83155		7.54667	3.81375	3.78189		7.54667	4.35874		7.54667	3.78488
7.55333	4.09017	4.06696		7.55333	3.92334	3.97147		7.55333	3.95218	3.92445		7.55333	4.52574		7.55333	3.92161
7.56	4.22523	4.20078		7.56	4.06939	4.1165		7.56	4.0976	4.07077		7.56	4.69774		7.56	4.06671
7.56667	4.36839	4.3418		7.56667	4.22315	4.26935		7.56667	4.24874	4.22252		7.56667	4.87221		7.56667	4.21737
7.57333	4.51812	4.48981		7.57333	4.38339	4.42686		7.57333	4.40768	4.38028		7.57333	5.04389		7.57333	4.37323
7.58	4.6719	4.64172		7.58	4.54667	4.59023		7.58	4.57133	4.54234		7.58	5.21484		7.58	4.53435
7.58667	4.8315	4.79952		7.58667	4.71345	4.75685		7.58667	4.73748	4.70888		7.58667	5.38831		7.58667	4.69781
7.59333	4.99374	4.96177		7.59333	4.88424	4.9264		7.59333	4.90753	4.87924		7.59333	5.5656		7.59333	4.86399
7.6	5.15928	5.12752		7.6	5.0559	5.10034		7.6	5.08073	5.0543		7.6	5.74586		7.6	5.03456
7.60667	5.32727	5.29549		7.60667	5.22943	5.27763		7.60667	5.25872	5.23148		7.60667	5.93313		7.60667	5.20835
7.61333	5.4981	5.4663		7.61333	5.40799	5.45926		7.61333	5.43748	5.40931		7.61333	6.12893		7.61333	5.38804
7.62	5.67614	5.64413		7.62	5.59326	5.64485		7.62	5.62155	5.5931		7.62	6.33342		7.62	5.57153
7.62667	5.85917	5.82813		7.62667	5.7847	5.83661		7.62667	5.81134	5.78247		7.62667	6.54464		7.62667	5.76009
7.63333	6.05055	6.01948		7.63333	5.98007	6.0337		7.63333	6.00635	5.97873		7.63333	6.76038		7.63333	5.9554
7.64	6.2474	6.21769		7.64	6.18318	6.23854		7.64	6.2092	6.18112		7.64	6.97426		7.64	6.15512
7.64667	6.45112	6.42074		7.64667	6.39117	6.45041		7.64667	6.4186	6.39018		7.64667	7.18768		7.64667	6.36077
7.65333	6.65888	6.62804		7.65333	6.60303	6.66536		7.65333	6.63168	6.60326		7.65333	7.3965		7.65333	6.56971
7.66	6.87161	6.83637		7.66	6.81771	6.88137		7.66	6.84575	6.81908		7.66	7.59783		7.66	6.7773
7.66667	7.08256	7.04164		7.66667	7.02739	7.09411		7.66667	7.0582	7.03183		7.66667	7.79267		7.66667	6.98245
7.67333	7.28524	7.23951		7.67333	7.23113	7.29827		7.67333	7.2657	7.23521		7.67333	7.98006		7.67333	7.18106
7.68	7.47917	7.43072		7.68	7.42844	7.4926		7.68	7.46223	7.42956		7.68	8.16376		7.68	7.37334
7.68667	7.6628	7.6127		7.68667	7.61564	7.67717		7.68667	7.65017	7.61262		7.68667	8.34506		7.68667	7.55711
7.69333	7.84093	7.78807		7.69333	7.79509	7.85572		7.69333	7.83044	7.78899		7.69333	8.52629		7.69333	7.73638
7.7	8.01317	7.96206		7.7	7.97322	8.03298		7.7	8.00797	7.9605		7.7	8.70983		7.7	7.91378
7.70667	8.18319	8.13412		7.70667	8.1498	8.20999		7.70667	8.17953	8.13228		7.70667	8.89996		7.70667	8.09129
7.71333	8.35676	8.3092		7.71333	8.32803	8.38819		7.71333	8.35697	8.30696		7.71333	9.097		7.71333	8.27014
7.72	8.53406	8.49219		7.72	8.51144	8.57261		7.72	8.5394	8.48767		7.72	9.30735		7.72	8.45456
7.72667	8.7195	8.6826		7.72667	8.70233	8.7654		7.72667	8.73079	8.677		7.72667	9.5278		7.72667	8.64582
7.73333	8.91573	8.88292		7.73333	8.90392	8.96859		7.73333	8.9307	8.87893		7.73333	9.75934		7.73333	8.84896
7.74	9.12475	9.09492		7.74	9.11706	9.18289		7.74	9.14374	9.09216		7.74	9.99893		7.74	9.06319
7.74667	9.34471	9.31873		7.74667	9.34239	9.40831		7.74667	9.36673	9.31734		7.74667	10.2473		7.74667	9.28834
7.75333	9.57693	9.5501		7.75333	9.57817	9.64221		7.75333	9.60026	9.5504		7.75333	10.5011		7.75333	9.5203
7.76	9.81539	9.79077		7.76	9.82127	9.88532		7.76	9.84274	9.79362		7.76	10.7538		7.76	9.76066
7.76667	10.0606	10.0396		7.76667	10.0711	10.1357		7.76667	10.092	10.0436		7.76667	11.003		7.76667	10.0071
7.77333	10.3109	10.2925		7.77333	10.3252	10.3869		7.77333	10.3473	10.2957		7.77333	11.2474		7.77333	10.26
7.78	10.5636	10.5433		7.78	10.5787	10.638		7.78	10.6041	10.5467		7.78	11.4896		7.78	10.512
7.78667	10.8133	10.792		7.78667	10.8309	10.8867		7.78667	10.8564	10.7959		7.78667	11.7317		7.78667	10.7602
7.79333	11.0598	11.0378		7.79333	11.0806	11.1326		7.79333	11.1049	11.04		7.79333	11.9758		7.79333	11.004
7.8	11.3036	11.2811		7.8	11.3272	11.3744		7.8	11.3522	11.2825		7.8	12.2166		7.8	11.2437
7.80667	11.5429	11.5204		7.80667	11.5703	11.6141		7.80667	11.6002	11.5229		7.80667	12.4475		7.80667	11.4817
7.81333	11.7805	11.7563		7.81333	11.8107	11.8483		7.81333	11.8442	11.7579		7.81333	12.6666		7.81333	11.7165
7.82	12.015	11.989		7.82	12.047	12.08		7.82	12.0833	11.9919		7.82	12.8689		7.82	11.947
7.82667	12.2447	12.2181		7.82667	12.2765	12.3102		7.82667	12.3149	12.22		7.82667	13.0614		7.82667	12.1735
7.83333	12.4701	12.4478		7.83333	12.501	12.536		7.83333	12.5401	12.4454		7.83333	13.2528		7.83333	12.3986
7.84	12.6953	12.6783		7.84	12.7265	12.7654		7.84	12.7648	12.6732		7.84	13.4543		7.84	12.626
7.84667	12.9246	12.9182		7.84667	12.9582	13.0014		7.84667	12.9968	12.9089		7.84667	13.6739		7.84667	12.8611
7.85333	13.1701	13.1728		7.85333	13.2053	13.254		7.85333	13.2435	13.1638		7.85333	13.9061		7.85333	13.1094
7.86	13.4329	13.4444		7.86	13.4701	13.5245		7.86	13.508	13.4345		7.86	14.148		7.86	13.3752
7.86667	13.7083	13.7317		7.86667	13.7479	13.8064		7.86667	13.7861	13.7179		7.86667	14.4049		7.86667	13.6555
7.87333	13.9907	14.0246		7.87333	14.029	14.0952		7.87333	14.0683	14.0071		7.87333	14.6873		7.87333	13.9455
7.88	14.2801	14.3279		7.88	14.3198	14.3962		7.88	14.3575	14.3085		7.88	15.0188		7.88	14.2455
7.88667	14.5911	14.6562		7.88667	14.6349	14.7216		7.88667	14.6688	14.6365		7.88667	15.4085		7.88667	14.5714
7.89333	14.9468	15.0333		7.89333	14.9973	15.1		7.89333	15.0272	15.0169		7.89333	15.8487		7.89333	14.9425
7.9	15.3707	15.4816		7.9	15.4243	15.5522		7.9	15.4525	15.4699		7.9	16.311		7.9	15.3783
7.90667	15.8677	15.9987		7.90667	15.9118	16.0717		7.90667	15.9428	15.988		7.90667	16.7566		7.90667	15.874
7.91333	16.4022	16.5499		7.91333	16.4241	16.6208		7.91333	16.461	16.5328		7.91333	17.1634		7.91333	16.398
7.92	16.9233	17.0782		7.92	16.9143	17.1414		7.92	16.9583	17.0502		7.92	17.5297		7.92	16.9041
7.92667	17.3864	17.5392		7.92667	17.3478	17.5901		7.92667	17.394	17.4961		7.92667	17.8605		7.92667	17.3531
7.93333	17.7743	17.9141		7.93333	17.7099	17.9553		7.93333	17.7574	17.8628		7.93333	18.1619		7.93333	17.7299
7.94	18.0888	18.2133		7.94	18.0088	18.2495		7.94	18.0545	18.1577		7.94	18.4278		7.94	18.0383
7.94667	18.3424	18.4516		7.94667	18.2564	18.484		7.94667	18.298	18.3911		7.94667	18.644		7.94667	18.2915
7.95333	18.5455	18.6401		7.95333	18.4559	18.6673		7.95333	18.4973	18.5731		7.95333	18.7986		7.95333	18.4948
7.96	18.7033	18.7842		7.96	18.6082	18.8087		7.96	18.6533	18.7116		7.96	18.8992		7.96	18.6508
7.96667	18.8275	18.8988		7.96667	18.7222	18.9183		7.96667	18.7745	18.8178		7.96667	18.9612		7.96667	18.7624
7.97333	18.9369	18.9991		7.97333	18.8063	19.0124		7.97333	18.8774	18.9074		7.97333	19.0189		7.97333	18.8381
7.98	19.0403	19.0968		7.98	18.8758	19.102		7.98	18.9724	18.9911		7.98	19.1202		7.98	18.8931
7.98667	19.1426	19.2003		7.98667	18.9497	19.1976		7.98667	19.0686	19.0797		7.98667	19.3188		7.98667	18.9496
7.99333	19.2656	19.3302		7.99333	19.0603	19.3238		7.99333	19.1899	19.2006		7.99333	19.6479		7.99333	19.0435
8	19.4363	19.515		8	19.2452	19.5131		8	19.3737	19.3864		8	20.0919		8	19.2105
8.00667	19.6893	19.7795		8.00667	19.5286	19.7861		8.00667	19.6488	19.6581		8.00667	20.5837		8.00667	19.4707
8.01333	20.0179	20.1152		8.01333	19.8926	20.1304		8.01333	20.0018	20.0022		8.01333	21.0458		8.01333	19.8111
8.02	20.3869	20.4785		8.02	20.2848	20.4993		8.02	20.3857	20.3742		8.02	21.4291		8.02	20.1912
8.02667	20.7453	20.8252		8.02667	20.655	20.8456		8.02667	20.7477	20.7247		8.02667	21.7123		8.02667	20.5588
8.03333	21.0564	21.1238		8.03333	20.9702	21.1414		8.03333	21.0575	21.0232		8.03333	21.9052		8.03333	20.8824
8.04	21.3084	21.3659		8.04	21.2236	21.3802		8.04	21.3063	21.265		8.04	22.0372		8.04	21.1501
8.04667	21.5133	21.5653		8.04667	21.4313	21.5778		8.04667	21.5062	21.4616		8.04667	22.1478		8.04667	21.3708
8.05333	21.7023	21.7544		8.05333	21.6217	21.7694		8.05333	21.6874	21.6456		8.05333	22.2952		8.05333	21.5757
8.06	21.9207	21.9817		8.06	21.8437	22.0072		8.06	21.8966	21.8638		8.06	22.5482		8.06	21.8134
8.06667	22.2227	22.297		8.06667	22.1518	22.3384		8.06667	22.195	22.1662		8.06667	22.976		8.06667	22.1354
8.07333	22.6523	22.7401		8.07333	22.5912	22.7988		8.07333	22.6275	22.5965		8.07333	23.6711		8.07333	22.5782
8.08	23.2424	23.3484		8.08	23.2131	23.4357		8.08	23.2393	23.194		8.08	24.8863		8.08	23.1721
8.08667	24.0949	24.2564		8.08667	24.1665	24.3972		8.08667	24.1742	24.0941		8.08667	26.9383		8.08667	24.0164
8.09333	25.4305	25.659		8.09333	25.6861	25.8779		8.09333	25.6768	25.5061		8.09333	29.7771		8.09333	25.3003
8.1	27.3533	27.5979		8.1	27.7971	27.8784		8.1	27.8109	27.4687		8.1	32.8326		8.1	27.1123
8.10667	29.6046	29.7735		8.10667	30.1346	30.0553		8.10667	30.2261	29.678		8.10667	35.37		8.10667	29.2281
8.11333	31.6905	31.7166		8.11333	32.1818	31.9428		8.11333	32.3632	31.6519		8.11333	36.9692		8.11333	31.2014
8.12	33.2344	33.1245		8.12	33.6139	33.2698		8.12	33.8595	33.0747		8.12	37.6658		8.12	32.6923
8.12667	34.1668	33.9778		8.12667	34.432	34.0568		8.12667	34.701	33.9311		8.12667	37.7391		8.12667	33.6323
8.13333	34.6408	34.4329		8.13333	34.8145	34.4724		8.13333	35.0786	34.3799		8.13333	37.4736		8.13333	34.1553
8.14	34.8484	34.666		8.14	34.9578	34.6833		8.14	35.2009	34.6004		8.14	37.0561		8.14	34.435
8.14667	34.931	34.7955		8.14667	34.9964	34.7998		8.14667	35.2085	34.7148		8.14667	36.5731		8.14667	34.5955
8.15333	34.958	34.8714		8.15333	34.9813	34.8599		8.15333	35.157	34.7721		8.15333	36.0476		8.15333	34.6938
8.16	34.9267	34.8748		8.16	34.9004	34.8434		8.16	35.0379	34.7509		8.16	35.4859		8.16	34.7224
8.16667	34.8018	34.771		8.16667	34.7266	34.7209		8.16667	34.8292	34.6248		8.16667	34.9156		8.16667	34.6539
8.17333	34.5793	34.5677		8.17333	34.4647	34.5019		8.17333	34.5346	34.3994		8.17333	34.3846		8.17333	34.4861
8.18	34.2943	34.3324		8.18	34.1641	34.2533		8.18	34.2011	34.1232		8.18	33.9453		8.18	34.268
8.18667	34.052	34.2142		8.18667	33.9381	34.124		8.18667	33.9293	33.9233		8.18667	33.7001		8.18667	34.1345
8.19333	34.0409	34.4581		8.19333	33.9858	34.3606		8.19333	33.9076	34.0147		8.19333	33.8709		8.19333	34.318
8.2	34.5524	35.3965		8.2	34.6249	35.31		8.2	34.4318	34.71		8.2	34.9136		8.2	35.1332
8.20667	36.0298	37.6038		8.20667	36.3866	37.599		8.20667	35.9965	36.5256		8.20667	37.9003		8.20667	37.0803
8.21333	39.5093	42.4457		8.21333	40.5454	42.7076		8.21333	39.763	40.6946		8.21333	44.9467		8.21333	41.3401
8.22	47.0316	52.0696		8.22	49.3027	52.8021		8.22	47.9021	49.347		8.22	58.22		8.22	49.9434
8.22667	60.5625	67.7627		8.22667	64.2865	68.9527		8.22667	62.31	64.0668		8.22667	77.6995		8.22667	64.403
8.23333	79.6926	87.8809		8.23333	84.331	89.1648		8.23333	82.2482	83.7203		8.23333	100.065		8.23333	83.6196
8.24	100.679	107.905		8.24	105.159	108.768		8.24	103.615	104.097		8.24	120.298		8.24	103.499
8.24667	118.433	123.091		8.24667	121.79	123.251		8.24667	121.217	120.303		8.24667	134.398		8.24667	119.304
8.25333	129.494	131.118		8.25333	131.346	130.636		8.25333	131.774	129.583		8.25333	140.888		8.25333	128.369
8.26	133.375	132.544		8.26	133.91	131.684		8.26	135.043	132.081		8.26	140.59		8.26	130.848
8.26667	131.792	129.519		8.26667	131.448	128.53		8.26667	132.901	129.738		8.26667	135.533		8.26667	128.641
8.27333	127.076	124.274		8.27333	126.265	123.295		8.27333	127.739	124.773		8.27333	127.875		8.27333	123.907
8.28	121.135	118.447		8.28	120.136	117.512		8.28	121.458	118.885		8.28	119.331		8.28	118.31
8.28667	115.216	113.008		8.28667	114.189	112.089		8.28667	115.285	113.159		8.28667	111.116		8.28667	112.896
8.29333	109.92	108.213		8.29333	108.902	107.27		8.29333	109.791	108.061		8.29333	104.023		8.29333	108.069
8.3	105.175	103.738		8.3	104.121	102.754		8.3	104.88	103.446		8.3	98.2522		8.3	103.652
8.30667	100.537	99.1775		8.30667	99.4066	98.1559		8.30667	100.103	98.8885		8.30667	93.4122		8.30667	99.2532
8.31333	95.7323	94.5245		8.31333	94.5529	93.4603		8.31333	95.1837	94.1891		8.31333	88.9405		8.31333	94.7512
8.32	90.9657	90.2513		8.32	89.835	89.1229		8.32	90.3127	89.6137		8.32	84.5575		8.32	90.4956
8.32667	86.8502	87.0932		8.32667	85.896	85.8659		8.32667	86.0902	85.794		8.32667	80.3778		8.32667	87.1685
8.33333	84.1177	85.663		8.33333	83.4383	84.2995		8.33333	83.2401	83.4239		8.33333	76.8172		8.33333	85.4209
8.34	83.2069	86.0739		8.34	82.8226	84.5541		8.34	82.2058	82.8603		8.34	74.4382		8.34	85.503
8.34667	84.0275	87.9464		8.34667	83.8953	86.2761		8.34667	82.9222	83.9377		8.34667	73.6848		8.34667	87.1433
8.35333	86.1349	90.7601		8.35333	86.2194	88.9754		8.35333	84.9756	86.1912		8.35333	74.6491		8.35333	89.8213
8.36	89.1115	94.1893		8.36	89.4268	92.3413		8.36	87.9728	89.2197		8.36	77.1323		8.36	93.1363
8.36667	92.7857	98.2056		8.36667	93.3892	96.3517		8.36667	91.7528	92.882		8.36667	80.8717		8.36667	96.9778
8.37333	97.2544	103.024		8.37333	98.2257	101.219		8.37333	96.4091	97.3055		8.37333	85.7106		8.37333	101.517
8.38	102.767	108.911		8.38	104.193	107.21		8.38	102.21	102.773		8.38	91.6765		8.38	107.047
8.38667	109.495	115.891		8.38667	111.404	114.35		8.38667	109.316	109.46		8.38667	98.9356		8.38667	113.69
8.39333	117.266	123.609		8.39333	119.568	122.268		8.39333	117.498	117.172		8.39333	107.512		8.39333	121.198
8.4	125.53	131.447		8.4	128.036	130.326		8.4	126.152	125.361		8.4	116.979		8.4	129.004
8.40667	133.582	138.791		8.40667	136.095	137.898		8.40667	134.518	133.331		8.40667	126.486		8.40667	136.491
8.41333	140.864	145.295		8.41333	143.24	144.625		8.41333	141.992	140.556		8.41333	135.116		8.41333	143.261
8.42	147.178	150.973		8.42	149.35	150.529		8.42	148.36	146.882		8.42	142.239		8.42	149.255
8.42667	152.688	156.131		8.42667	154.668	155.918		8.42667	153.816	152.512		8.42667	147.674		8.42667	154.722
8.43333	157.783	161.15		8.43333	159.627	161.18		8.43333	158.781	157.828		8.43333	151.636		8.43333	160.028
8.44	162.84	166.26		8.44	164.584	166.523		8.44	163.652	163.159		8.44	154.554		8.44	165.418
8.44667	167.984	171.373		8.44667	169.602	171.818		8.44667	168.574	168.548		8.44667	156.828		8.44667	170.83
8.45333	172.984	176.074		8.45333	174.387	176.63		8.45333	173.332	173.683		8.45333	158.669		8.45333	175.864
8.46	177.34	179.809		8.46	178.417	180.397		8.46	177.448	178.026		8.46	160.085		8.46	179.957
8.46667	180.518	182.107		8.46667	181.183	182.653		8.46667	180.413	181.055		8.46667	160.997		8.46667	182.61
8.47333	182.124	182.706		8.47333	182.348	183.159		8.47333	181.855	182.43		8.47333	161.368		8.47333	183.539
8.48	181.994	181.595		8.48	181.797	181.922		8.48	181.616	182.041		8.48	161.198		8.48	182.696
8.48667	180.184	178.938		8.48667	179.616	179.128		8.48667	179.745	179.989		8.48667	160.501		8.48667	180.235
8.49333	176.911	175.019		8.49333	176.042	175.075		8.49333	176.445	176.524		8.49333	159.266		8.49333	176.445
8.5	172.495	170.181		8.5	171.41	170.118		8.5	172.02	171.977		8.5	157.499		8.5	171.665
8.50667	167.297	164.773		8.50667	166.082	164.604		8.50667	166.824	166.693		8.50667	155.243		8.50667	166.246
8.51333	161.665	159.101		8.51333	160.395	158.849		8.51333	161.207	161.014		8.51333	152.573		8.51333	160.508
8.52	155.901	153.416		8.52	154.641	153.108		8.52	155.472	155.228		8.52	149.58		8.52	154.719
8.52667	150.247	147.913		8.52667	149.046	147.575		8.52667	149.85	149.563		8.52667	146.356		8.52667	149.084
8.53333	144.87	142.726		8.53333	143.765	142.382		8.53333	144.513	144.178		8.53333	142.984		8.53333	143.746
8.54	139.881	137.944		8.54	138.895	137.609		8.54	139.573	139.178		8.54	139.546		8.54	138.799
8.54667	135.344	133.614		8.54667	134.49	133.302		8.54667	135.09	134.633		8.54667	136.118		8.54667	134.304
8.55333	131.287	129.757		8.55333	130.566	129.477		8.55333	131.093	130.573		8.55333	132.783		8.55333	130.294
8.56	127.708	126.371		8.56	127.12	126.131		8.56	127.577	126.998		8.56	129.616		8.56	126.77
8.56667	124.591	123.437		8.56667	124.134	123.242		8.56667	124.523	123.894		8.56667	126.684		8.56667	123.719
8.57333	121.91	120.934		8.57333	121.58	120.784		8.57333	121.9	121.234		8.57333	124.029		8.57333	121.119
8.58	119.639	118.834		8.58	119.417	118.729		8.58	119.675	118.986		8.58	121.668		8.58	118.946
8.58667	117.741	117.111		8.58667	117.611	117.049		8.58667	117.811	117.12		8.58667	119.595		8.58667	117.167
8.59333	116.188	115.741		8.59333	116.13	115.724		8.59333	116.27	115.608		8.59333	117.79		8.59333	115.759
8.6	114.96	114.725		8.6	114.962	114.748		8.6	115.03	114.433		8.6	116.202		8.6	114.714
8.60667	114.058	114.065		8.60667	114.112	114.126		8.60667	114.087	113.598		8.60667	114.776		8.60667	114.031
8.61333	113.496	113.739		8.61333	113.58	113.838		8.61333	113.451	113.105		8.61333	113.466		8.61333	113.699
8.62	113.247	113.682		8.62	113.33	113.817		8.62	113.106	112.932		8.62	112.25		8.62	113.654
8.62667	113.245	113.788		8.62667	113.282	113.959		8.62667	112.98	113.005		8.62667	111.146		8.62667	113.799
8.63333	113.383	113.956		8.63333	113.335	114.159		8.63333	112.978	113.219		8.63333	110.177		8.63333	114.024
8.64	113.563	114.114		8.64	113.414	114.344		8.64	113.019	113.475		8.64	109.321		8.64	114.243
8.64667	113.723	114.21		8.64667	113.471	114.461		8.64667	113.055	113.699		8.64667	108.507		8.64667	114.4
8.65333	113.824	114.211		8.65333	113.477	114.471		8.65333	113.056	113.847		8.65333	107.657		8.65333	114.452
8.66	113.833	114.081		8.66	113.404	114.346		8.66	112.999	113.884		8.66	106.728		8.66	114.368
8.66667	113.722	113.789		8.66667	113.218	114.052		8.66667	112.851	113.781		8.66667	105.745		8.66667	114.112
8.67333	113.457	113.305		8.67333	112.879	113.562		8.67333	112.578	113.508		8.67333	104.758		8.67333	113.657
8.68	113.004	112.61		8.68	112.355	112.855		8.68	112.138	113.041		8.68	103.829		8.68	112.985
8.68667	112.342	111.695		8.68667	111.621	111.922		8.68667	111.499	112.36		8.68667	102.993		8.68667	112.09
8.69333	111.456	110.566		8.69333	110.666	110.769		8.69333	110.646	111.454		8.69333	102.256		8.69333	110.973
8.7	110.35	109.234		8.7	109.495	109.413		8.7	109.574	110.331		8.7	101.599		8.7	109.653
8.70667	109.04	107.726		8.70667	108.127	107.882		8.70667	108.293	109.008		8.70667	100.992		8.70667	108.154
8.71333	107.55	106.081		8.71333	106.589	106.209		8.71333	106.832	107.509		8.71333	100.398		8.71333	106.509
8.72	105.92	104.332		8.72	104.918	104.438		8.72	105.223	105.872		8.72	99.787		8.72	104.758
8.72667	104.184	102.518		8.72667	103.15	102.603		8.72667	103.504	104.135		8.72667	99.1262		8.72667	102.941
8.73333	102.385	100.675		8.73333	101.328	100.741		8.73333	101.719	102.338		8.73333	98.3992		8.73333	101.091
8.74	100.557	98.8351		8.74	99.4864	98.8813		8.74	99.8968	100.512		8.74	97.6033		8.74	99.2407
8.74667	98.7299	97.0225		8.74667	97.6536	97.0487		8.74667	98.0731	98.689		8.74667	96.7382		8.74667	97.4141
8.75333	96.9335	95.2572		8.75333	95.8587	95.2696		8.75333	96.2806	96.8959		8.75333	95.8088		8.75333	95.6327
8.76	95.1922	93.5517		8.76	94.1218	93.5573		8.76	94.5389	95.1549		8.76	94.8181		8.76	93.9084
8.76667	93.5201	91.9226		8.76667	92.4561	91.9208		8.76667	92.867	93.4819		8.76667	93.781		8.76667	92.2567
8.77333	91.9282	90.3737		8.77333	90.8726	90.3689		8.77333	91.2713	91.8853		8.77333	92.7109		8.77333	90.6807
8.78	90.4202	88.905		8.78	89.3759	88.9009		8.78	89.7603	90.3706		8.78	91.6224		8.78	89.1859
8.78667	89.0022	87.5231		8.78667	87.9688	87.5196		8.78667	88.3389	88.944		8.78667	90.5321		8.78667	87.7742
8.79333	87.6743	86.2274		8.79333	86.6501	86.2283		8.79333	87.0057	87.6057		8.79333	89.4474		8.79333	86.4493
8.8	86.4343	85.0191		8.8	85.4202	85.0251		8.8	85.7597	86.3537		8.8	88.3774		8.8	85.2137
8.80667	85.282	83.8948		8.80667	84.2752	83.905		8.80667	84.6012	85.1904		8.80667	87.327		8.80667	84.0666
8.81333	84.2133	82.8543		8.81333	83.215	82.8677		8.81333	83.5251	84.1125		8.81333	86.3024		8.81333	83.0046
8.82	83.2277	81.8936		8.82	82.236	81.9109		8.82	82.529	83.1161		8.82	85.3063		8.82	82.0228
8.82667	82.3227	81.0115		8.82667	81.3327	81.0335		8.82667	81.6131	82.199		8.82667	84.3441		8.82667	81.1231
8.83333	81.4944	80.2088		8.83333	80.5091	80.2316		8.83333	80.7704	81.3597		8.83333	83.4198		8.83333	80.3056
8.84	80.7423	79.4845		8.84	79.7603	79.5092		8.84	80.0015	80.5974		8.84	82.54		8.84	79.5673
8.84667	80.0664	78.8343		8.84667	79.087	78.8622		8.84667	79.3057	79.9132		8.84667	81.7109		8.84667	78.9059
8.85333	79.4631	78.2563		8.85333	78.4861	78.2876		8.85333	78.681	79.3036		8.85333	80.9303		8.85333	78.3199
8.86	78.9313	77.7455		8.86	77.9553	77.7829		8.86	78.1294	78.7666		8.86	80.2102		8.86	77.8031
8.86667	78.4662	77.2919		8.86667	77.4867	77.3352		8.86667	77.642	78.2968		8.86667	79.5561		8.86667	77.3476
8.87333	78.0554	76.8825		8.87333	77.0649	76.9338		8.87333	77.2073	77.8854		8.87333	78.9658		8.87333	76.9434
8.88	77.685	76.5089		8.88	76.6784	76.5658		8.88	76.8108	77.5187		8.88	78.4333		8.88	76.5761
8.88667	77.344	76.1652		8.88667	76.316	76.2224		8.88667	76.4373	77.185		8.88667	77.9509		8.88667	76.2418
8.89333	77.0204	75.842		8.89333	75.9676	75.9007		8.89333	76.074	76.8738		8.89333	77.5092		8.89333	75.9336
8.9	76.7143	75.5355		8.9	75.6305	75.5988		8.9	75.7186	76.5808		8.9	77.0957		8.9	75.6461
8.90667	76.4261	75.2516		8.90667	75.3096	75.3145		8.90667	75.376	76.3067		8.90667	76.7043		8.90667	75.3781
8.91333	76.1547	74.9892		8.91333	75.0049	75.0542		8.91333	75.0503	76.0517		8.91333	76.321		8.91333	75.1308
8.92	75.9043	74.753		8.92	74.7208	74.8172		8.92	74.7401	75.8208		8.92	75.9354		8.92	74.9078
8.92667	75.6807	74.543		8.92667	74.4617	74.6083		8.92667	74.4568	75.617		8.92667	75.5414		8.92667	74.7074
8.93333	75.4863	74.3622		8.93333	74.228	74.4283		8.93333	74.2009	75.4418		8.93333	75.1385		8.93333	74.5371
8.94	75.322	74.2127		8.94	74.022	74.2794		8.94	73.9714	75.2964		8.94	74.728		8.94	74.3961
8.94667	75.1878	74.091		8.94667	73.8475	74.1577		8.94667	73.7711	75.1811		8.94667	74.3187		8.94667	74.283
8.95333	75.082	73.9967		8.95333	73.7035	74.0634		8.95333	73.5966	75.096		8.95333	73.9132		8.95333	74.1985
8.96	75.0046	73.9247		8.96	73.5856	73.9907		8.96	73.4502	75.036		8.96	73.5145		8.96	74.1366
8.96667	74.9496	73.8704		8.96667	73.4899	73.9344		8.96667	73.3292	74.9989		8.96667	73.1224		8.96667	74.092
8.97333	74.9142	73.8306		8.97333	73.4179	73.8929		8.97333	73.2304	74.9791		8.97333	72.7344		8.97333	74.0576
8.98	74.8913	73.7977		8.98	73.3614	73.8611		8.98	73.1531	74.971		8.98	72.3517		8.98	74.0301
8.98667	74.8763	73.7666		8.98667	73.3201	73.8312		8.98667	73.0943	74.969		8.98667	71.9787		8.98667	74.0037
8.99333	74.8657	73.7322		8.99333	73.2876	73.7965		8.99333	73.0464	74.969		8.99333	71.6113		8.99333	73.9724
9	74.8514	73.6911		9	73.2568	73.7533		9	73.0085	74.9625		9	71.2539		9	73.9355
9.00667	74.8319	73.637		9.00667	73.2285	73.7016		9.00667	72.9752	74.9486		9.00667	70.9105		9.00667	73.887
9.01333	74.8004	73.5719		9.01333	73.1966	73.6382		9.01333	72.9435	74.9235		9.01333	70.5841		9.01333	73.8241
9.02	74.7555	73.4937		9.02	73.1569	73.5587		9.02	72.9084	74.8825		9.02	70.2771		9.02	73.7466
9.02667	74.6974	73.4		9.02667	73.1099	73.4635		9.02667	72.8672	74.8255		9.02667	69.9908		9.02667	73.6546
9.03333	74.623	73.2906		9.03333	73.0511	73.3532		9.03333	72.8182	74.7488		9.03333	69.7274		9.03333	73.5455
9.04	74.5276	73.1639		9.04	72.9771	73.2221		9.04	72.7595	74.6514		9.04	69.49		9.04	73.4152
9.04667	74.4084	73.0151		9.04667	72.8895	73.0697		9.04667	72.6885	74.5306		9.04667	69.2735		9.04667	73.2637
9.05333	74.2642	72.8392		9.05333	72.7801	72.8919		9.05333	72.5994	74.3843		9.05333	69.0809		9.05333	73.0888
9.06	74.0913	72.6387		9.06	72.6465	72.6888		9.06	72.4907	74.2114		9.06	68.9112		9.06	72.8854
9.06667	73.8873	72.4128		9.06667	72.4855	72.4603		9.06667	72.3561	74.0103		9.06667	68.7674		9.06667	72.6554
9.07333	73.6581	72.1664		9.07333	72.297	72.212		9.07333	72.1936	73.7785		9.07333	68.6437		9.07333	72.4043
9.08	73.4057	71.9055		9.08	72.0845	71.9488		9.08	72.0062	73.5263		9.08	68.5416		9.08	72.1374
9.08667	73.14	71.635		9.08667	71.8532	71.6751		9.08667	71.7965	73.257		9.08667	68.455		9.08667	71.8597
9.09333	72.8644	71.3633		9.09333	71.6116	71.3962		9.09333	71.5681	72.9804		9.09333	68.3812		9.09333	71.5775
9.1	72.5856	71.09		9.1	71.3629	71.1178		9.1	71.3308	72.699		9.1	68.3125		9.1	71.2929
9.10667	72.305	70.8135		9.10667	71.1118	70.8379		9.10667	71.0886	72.4138		9.10667	68.2425		9.10667	71.0061
9.11333	72.0169	70.5301		9.11333	70.8575	70.5549		9.11333	70.8461	72.1246		9.11333	68.1724		9.11333	70.7151
9.12	71.7154	70.2383		9.12	70.5979	70.2597		9.12	70.6005	71.8265		9.12	68.0976		9.12	70.4146
9.12667	71.4	69.9331		9.12667	70.3277	69.9529		9.12667	70.3449	71.5191		9.12667	68.0193		9.12667	70.1026
9.13333	71.0672	69.6139		9.13333	70.0429	69.6341		9.13333	70.0747	71.195		9.13333	67.9395		9.13333	69.776
9.14	70.7246	69.2845		9.14	69.7404	69.3029		9.14	69.791	70.8556		9.14	67.8581		9.14	69.4396
9.14667	70.3702	68.9487		9.14667	69.4233	68.9639		9.14667	69.4893	70.5055		9.14667	67.7787		9.14667	69.1013
9.15333	70.0109	68.6107		9.15333	69.0976	68.6237		9.15333	69.1735	70.1499		9.15333	67.7113		9.15333	68.7605
9.16	69.6519	68.2748		9.16	68.7648	68.2867		9.16	68.8479	69.793		9.16	67.649		9.16	68.4186
9.16667	69.2931	67.9431		9.16667	68.4338	67.9511		9.16667	68.5174	69.4386		9.16667	67.5852		9.16667	68.0807
9.17333	68.9379	67.6162		9.17333	68.1045	67.623		9.17333	68.189	69.0864		9.17333	67.5095		9.17333	67.7459
9.18	68.5897	67.2968		9.18	67.779	67.3012		9.18	67.8621	68.7412		9.18	67.4109		9.18	67.4187
9.18667	68.2507	66.9853		9.18667	67.4575	66.9869		9.18667	67.5398	68.4048		9.18667	67.285		9.18667	67.0987
9.19333	67.9223	66.6838		9.19333	67.1437	66.682		9.19333	67.2261	68.0769		9.19333	67.1323		9.19333	66.7891
9.2	67.6022	66.3892		9.2	66.8384	66.3885		9.2	66.9206	67.7581		9.2	66.9579		9.2	66.487
9.20667	67.2912	66.1031		9.20667	66.5408	66.1		9.20667	66.6235	67.4468		9.20667	66.7654		9.20667	66.1964
9.21333	66.9911	65.8281		9.21333	66.2525	65.8216		9.21333	66.3367	67.1465		9.21333	66.5611		9.21333	65.9137
9.22	66.7031	65.5631		9.22	65.9746	65.5532		9.22	66.0589	66.8556		9.22	66.3539		9.22	65.637
9.22667	66.4231	65.3073		9.22667	65.7066	65.2968		9.22667	65.7891	66.5735		9.22667	66.1443		9.22667	65.3705
9.23333	66.1545	65.0597		9.23333	65.4498	65.0486		9.23333	65.5279	66.3023		9.23333	65.9369		9.23333	65.1131
9.24	65.8956	64.8225		9.24	65.2018	64.8074		9.24	65.2809	66.042		9.24	65.7348		9.24	64.8674
9.24667	65.6495	64.5965		9.24667	64.9637	64.5778		9.24667	65.0431	65.7904		9.24667	65.535		9.24667	64.6344
9.25333	65.4156	64.3805		9.25333	64.7352	64.3596		9.25333	64.8131	65.5517		9.25333	65.3406		9.25333	64.4118
9.26	65.1927	64.1732		9.26	64.5177	64.1505		9.26	64.5945	65.3238		9.26	65.1518		9.26	64.2001
9.26667	64.9781	63.975		9.26667	64.3136	63.9511		9.26667	64.3872	65.1056		9.26667	64.9654		9.26667	63.9973
9.27333	64.7719	63.7883		9.27333	64.1167	63.7592		9.27333	64.1917	64.8975		9.27333	64.7811		9.27333	63.8041
9.28	64.5792	63.6106		9.28	63.9304	63.5799		9.28	64.0046	64.7002		9.28	64.6		9.28	63.6221
9.28667	64.3954	63.4458		9.28667	63.7533	63.4098		9.28667	63.8258	64.5126		9.28667	64.4209		9.28667	63.4535
9.29333	64.2201	63.2938		9.29333	63.5854	63.2519		9.29333	63.6586	64.3332		9.29333	64.2455		9.29333	63.2951
9.3	64.0538	63.1469		9.3	63.429	63.1015		9.3	63.5019	64.164		9.3	64.0738		9.3	63.1445
9.30667	63.8914	63.0042		9.30667	63.2838	62.958		9.30667	63.3543	63.9983		9.30667	63.908		9.30667	63.0018
9.31333	63.7266	62.8644		9.31333	63.1416	62.8155		9.31333	63.2159	63.8334		9.31333	63.7501		9.31333	62.8595
9.32	63.5583	62.7192		9.32	63	62.6714		9.32	63.0808	63.6658		9.32	63.596		9.32	62.715
9.32667	63.3859	62.5705		9.32667	62.8571	62.5205		9.32667	62.9464	63.4942		9.32667	63.4498		9.32667	62.5662
9.33333	63.2075	62.4205		9.33333	62.7103	62.3704		9.33333	62.8119	63.3195		9.33333	63.3097		9.33333	62.4148
9.34	63.0336	62.2711		9.34	62.5577	62.2219		9.34	62.6716	63.1459		9.34	63.1769		9.34	62.2643
9.34667	62.8657	62.1269		9.34667	62.4053	62.0773		9.34667	62.5254	62.9797		9.34667	63.0487		9.34667	62.1172
9.35333	62.7036	61.991		9.35333	62.2543	61.9406		9.35333	62.3787	62.8228		9.35333	62.9265		9.35333	61.9788
9.36	62.5514	61.8643		9.36	62.1079	61.8107		9.36	62.2371	62.6784		9.36	62.8083		9.36	61.8508
9.36667	62.4114	61.7475		9.36667	61.9707	61.6914		9.36667	62.1001	62.5437		9.36667	62.6912		9.36667	61.7327
9.37333	62.2862	61.6422		9.37333	61.8444	61.5872		9.37333	61.9714	62.4222		9.37333	62.5699		9.37333	61.6261
9.38	62.172	61.5477		9.38	61.7279	61.4929		9.38	61.8532	62.3116		9.38	62.444		9.38	61.5309
9.38667	62.0675	61.4633		9.38667	61.6228	61.4083		9.38667	61.7431	62.2112		9.38667	62.3107		9.38667	61.447
9.39333	61.9714	61.3868		9.39333	61.5297	61.3338		9.39333	61.645	62.1195		9.39333	62.1716		9.39333	61.3719
9.4	61.8855	61.3186		9.4	61.446	61.2673		9.4	61.5584	62.0381		9.4	62.0299		9.4	61.3057
9.40667	61.8065	61.2535		9.40667	61.3705	61.2093		9.40667	61.48	61.9639		9.40667	61.8884		9.40667	61.2456
9.41333	61.7348	61.1972		9.41333	61.3001	61.1581		9.41333	61.4119	61.8985		9.41333	61.7496		9.41333	61.1932
9.42	61.6709	61.1463		9.42	61.2377	61.1115		9.42	61.3506	61.8372		9.42	61.6165		9.42	61.1468
9.42667	61.61	61.0983		9.42667	61.1795	61.0709		9.42667	61.2966	61.779		9.42667	61.4907		9.42667	61.1051
9.43333	61.5519	61.0545		9.43333	61.1286	61.0362		9.43333	61.2467	61.7262		9.43333	61.3712		9.43333	61.0705
9.44	61.4984	61.0145		9.44	61.0849	61.0038		9.44	61.2039	61.6771		9.44	61.2609		9.44	61.0389
9.44667	61.4494	60.9779		9.44667	61.0433	60.976		9.44667	61.1651	61.6328		9.44667	61.1591		9.44667	61.0125
9.45333	61.4009	60.9473		9.45333	61.006	60.9526		9.45333	61.1286	61.595		9.45333	61.066		9.45333	60.9906
9.46	61.3566	60.9179		9.46	60.9717	60.9308		9.46	61.0946	61.5585		9.46	60.9795		9.46	60.9718
9.46667	61.3168	60.8914		9.46667	60.9403	60.9177		9.46667	61.0647	61.5278		9.46667	60.9015		9.46667	60.9573
9.47333	61.2838	60.8701		9.47333	60.9073	60.9058		9.47333	61.035	61.502		9.47333	60.8297		9.47333	60.9485
9.48	61.2537	60.8528		9.48	60.8794	60.8983		9.48	61.0098	61.4832		9.48	60.7622		9.48	60.9442
9.48667	61.2266	60.8407		9.48667	60.8539	60.8957		9.48667	60.9862	61.4681		9.48667	60.6961		9.48667	60.9461
9.49333	61.2043	60.8327		9.49333	60.8339	60.8982		9.49333	60.9689	61.4551		9.49333	60.634		9.49333	60.9534
9.5	61.1887	60.8272		9.5	60.8178	60.9075		9.5	60.9543	61.4493		9.5	60.5746		9.5	60.9652
9.50667	61.1773	60.8242		9.50667	60.8052	60.9189		9.50667	60.9414	61.4481		9.50667	60.5164		9.50667	60.9814
9.51333	61.168	60.827		9.51333	60.7966	60.9364		9.51333	60.9322	61.4504		9.51333	60.457		9.51333	61.002
9.52	61.163	60.8344		9.52	60.7908	60.9562		9.52	60.9266	61.4548		9.52	60.3984		9.52	61.0242
9.52667	61.1654	60.8466		9.52667	60.7888	60.9792		9.52667	60.9258	61.4625		9.52667	60.341		9.52667	61.0503
9.53333	61.1727	60.8625		9.53333	60.793	61.005		9.53333	60.9267	61.4782		9.53333	60.2836		9.53333	61.0805
9.54	61.183	60.8827		9.54	60.8011	61.0345		9.54	60.9294	61.4981		9.54	60.2264		9.54	61.117
9.54667	61.1983	60.9071		9.54667	60.8125	61.0704		9.54667	60.9384	61.5207		9.54667	60.1719		9.54667	61.1562
9.55333	61.2179	60.9342		9.55333	60.8276	61.1091		9.55333	60.951	61.546		9.55333	60.1176		9.55333	61.1985
9.56	61.2385	60.9646		9.56	60.8467	61.1486		9.56	60.9646	61.5702		9.56	60.0637		9.56	61.2435
9.56667	61.257	60.9962		9.56667	60.8696	61.1861		9.56667	60.9835	61.5914		9.56667	60.0117		9.56667	61.288
9.57333	61.2757	61.0284		9.57333	60.8947	61.2222		9.57333	61.0051	61.6117		9.57333	59.9611		9.57333	61.3335
9.58	61.2938	61.0615		9.58	60.9202	61.2559		9.58	61.0279	61.629		9.58	59.9091		9.58	61.3756
9.58667	61.3078	61.0911		9.58667	60.945	61.2875		9.58667	61.0509	61.6454		9.58667	59.8576		9.58667	61.4152
9.59333	61.3252	61.1214		9.59333	60.9688	61.3166		9.59333	61.0719	61.6586		9.59333	59.8068		9.59333	61.4508
9.6	61.3405	61.1512		9.6	60.9899	61.344		9.6	61.0914	61.6712		9.6	59.7554		9.6	61.4825
9.60667	61.3616	61.1806		9.60667	61.0083	61.3678		9.60667	61.1092	61.6872		9.60667	59.7097		9.60667	61.5092
9.61333	61.3858	61.21		9.61333	61.0274	61.3897		9.61333	61.1258	61.7038		9.61333	59.6676		9.61333	61.5334
9.62	61.4151	61.2407		9.62	61.0472	61.4113		9.62	61.1412	61.7205		9.62	59.6264		9.62	61.5554
9.62667	61.4472	61.274		9.62667	61.067	61.4308		9.62667	61.1568	61.739		9.62667	59.5864		9.62667	61.5753
9.63333	61.481	61.3078		9.63333	61.0921	61.4501		9.63333	61.1739	61.7596		9.63333	59.5474		9.63333	61.5935
9.64	61.519	61.3445		9.64	61.1188	61.4694		9.64	61.1928	61.7802		9.64	59.5044		9.64	61.6124
9.64667	61.5624	61.3819		9.64667	61.1467	61.4859		9.64667	61.2163	61.8019		9.64667	59.4622		9.64667	61.6298
9.65333	61.6094	61.4218		9.65333	61.1796	61.5031		9.65333	61.2466	61.8225		9.65333	59.4183		9.65333	61.6464
9.66	61.6607	61.46		9.66	61.2175	61.5204		9.66	61.2795	61.8422		9.66	59.3704		9.66	61.6623
9.66667	61.7178	61.4999		9.66667	61.2575	61.5366		9.66667	61.3157	61.8666		9.66667	59.3207		9.66667	61.681
9.67333	61.7854	61.5415		9.67333	61.3	61.5558		9.67333	61.3545	61.9016		9.67333	59.2747		9.67333	61.6998
9.68	61.8739	61.5866		9.68	61.3445	61.5801		9.68	61.3964	61.9579		9.68	59.2346		9.68	61.7253
9.68667	61.9947	61.6408		9.68667	61.3957	61.6183		9.68667	61.4416	62.0503		9.68667	59.2035		9.68667	61.7645
9.69333	62.1627	61.7221		9.69333	61.4592	61.6824		9.69333	61.4942	62.1908		9.69333	59.1798		9.69333	61.8299
9.7	62.383	61.8404		9.7	61.5473	61.7867		9.7	61.5623	62.3839		9.7	59.1619		9.7	61.9333
9.70667	62.6527	62.0043		9.70667	61.6717	61.9401		9.70667	61.6607	62.6318		9.70667	59.1481		9.70667	62.0897
9.71333	62.9527	62.2219		9.71333	61.847	62.1499		9.71333	61.7983	62.9138		9.71333	59.1381		9.71333	62.3034
9.72	63.2501	62.481		9.72	62.0769	62.408		9.72	61.9864	63.2003		9.72	59.1331		9.72	62.5643
9.72667	63.5066	62.7626		9.72667	62.3509	62.691		9.72667	62.2275	63.4466		9.72667	59.1339		9.72667	62.852
9.73333	63.6814	63.0288		9.73333	62.6483	62.9641		9.73333	62.5091	63.6168		9.73333	59.1461		9.73333	63.132
9.74	63.7464	63.2455		9.74	62.9366	63.1893		9.74	62.8025	63.6848		9.74	59.175		9.74	63.3671
9.74667	63.695	63.3795		9.74667	63.1748	63.3327		9.74667	63.0688	63.6396		9.74667	59.2373		9.74667	63.5201
9.75333	63.5432	63.4069		9.75333	63.3297	63.3702		9.75333	63.272	63.4945		9.75333	59.3472		9.75333	63.5701
9.76	63.3164	63.3272		9.76	63.3813	63.2993		9.76	63.3799	63.2711		9.76	59.5154		9.76	63.5091
9.76667	63.0421	63.1574		9.76667	63.3248	63.1341		9.76667	63.3766	63.0016		9.76667	59.7396		9.76667	63.3518
9.77333	62.7463	62.9194		9.77333	63.1705	62.9019		9.77333	63.2704	62.7134		9.77333	60.0046		9.77333	63.1249
9.78	62.4543	62.6433		9.78	62.9493	62.63		9.78	63.0815	62.4282		9.78	60.2854		9.78	62.8551
9.78667	62.1834	62.3589		9.78667	62.6888	62.3461		9.78667	62.8353	62.1624		9.78667	60.5461		9.78667	62.5725
9.79333	61.9373	62.0816		9.79333	62.415	62.0718		9.79333	62.5649	61.924		9.79333	60.7497		9.79333	62.2971
9.8	61.7202	61.8268		9.8	62.1495	61.817		9.8	62.2905	61.7154		9.8	60.8704		9.8	62.0419
9.80667	61.5278	61.5987		9.80667	61.9051	61.591		9.80667	62.0305	61.5348		9.80667	60.8936		9.80667	61.8134
9.81333	61.3609	61.3996		9.81333	61.6875	61.3941		9.81333	61.7962	61.38		9.81333	60.8239		9.81333	61.6155
9.82	61.2178	61.2266		9.82	61.4991	61.2229		9.82	61.5877	61.2485		9.82	60.6817		9.82	61.4453
9.82667	61.0949	61.083		9.82667	61.3355	61.0763		9.82667	61.4059	61.1384		9.82667	60.4914		9.82667	61.2987
9.83333	60.9913	60.9618		9.83333	61.1921	60.9511		9.83333	61.2491	61.0468		9.83333	60.283		9.83333	61.1771
9.84	60.9017	60.8581		9.84	61.0705	60.8485		9.84	61.1132	60.9722		9.84	60.0759		9.84	61.0776
9.84667	60.8302	60.7731		9.84667	60.9671	60.765		9.84667	60.9974	60.9129		9.84667	59.882		9.84667	60.9943
9.85333	60.7727	60.7058		9.85333	60.8796	60.6988		9.85333	60.8989	60.8676		9.85333	59.7126		9.85333	60.9287
9.86	60.7275	60.6551		9.86	60.8053	60.6453		9.86	60.8143	60.8337		9.86	59.572		9.86	60.881
9.86667	60.6903	60.6189		9.86667	60.7479	60.6064		9.86667	60.7429	60.8068		9.86667	59.4588		9.86667	60.8472
9.87333	60.6613	60.5938		9.87333	60.7002	60.5813		9.87333	60.6841	60.7874		9.87333	59.3695		9.87333	60.8251
9.88	60.635	60.5761		9.88	60.6629	60.5661		9.88	60.6372	60.7673		9.88	59.3008		9.88	60.8095
9.88667	60.6073	60.5654		9.88667	60.6359	60.5582		9.88667	60.6006	60.7392		9.88667	59.2486		9.88667	60.7979
9.89333	60.5719	60.5556		9.89333	60.6176	60.5503		9.89333	60.5735	60.6985		9.89333	59.2061		9.89333	60.7862
9.9	60.5257	60.5423		9.9	60.6054	60.5373		9.9	60.5526	60.642		9.9	59.1754		9.9	60.7659
9.90667	60.4615	60.5172		9.90667	60.5954	60.5169		9.90667	60.5387	60.5672		9.90667	59.1528		9.90667	60.7312
9.91333	60.3832	60.4779		9.91333	60.5853	60.4826		9.91333	60.5258	60.4781		9.91333	59.1353		9.91333	60.6811
9.92	60.2918	60.4224		9.92	60.565	60.4316		9.92	60.5103	60.3737		9.92	59.1236		9.92	60.612
9.92667	60.1917	60.3513		9.92667	60.5328	60.366		9.92667	60.4871	60.2601		9.92667	59.1187		9.92667	60.5295
9.93333	60.0829	60.2664		9.93333	60.4875	60.2835		9.93333	60.4539	60.1445		9.93333	59.1162		9.93333	60.4345
9.94	59.9711	60.1705		9.94	60.4248	60.188		9.94	60.4047	60.0271		9.94	59.1205		9.94	60.3304
9.94667	59.8601	60.0693		9.94667	60.3467	60.0871		9.94667	60.3416	59.9136		9.94667	59.1319		9.94667	60.2197
9.95333	59.7546	59.9673		9.95333	60.2579	59.9821		9.95333	60.2647	59.8071		9.95333	59.1445		9.95333	60.1106
9.96	59.6565	59.8674		9.96	60.1615	59.8802		9.96	60.1776	59.7068		9.96	59.1595		9.96	60.0048
9.96667	59.5653	59.7709		9.96667	60.0629	59.7815		9.96667	60.0802	59.6121		9.96667	59.1741		9.96667	59.9032
9.97333	59.4841	59.6808		9.97333	59.9647	59.6914		9.97333	59.9816	59.5269		9.97333	59.1851		9.97333	59.8094
9.98	59.4102	59.5964		9.98	59.8733	59.6079		9.98	59.8833	59.4463		9.98	59.1858		9.98	59.723
9.98667	59.3407	59.519		9.98667	59.7862	59.5305		9.98667	59.788	59.3681		9.98667	59.1736		9.98667	59.6431
9.99333	59.2725	59.4471		9.99333	59.703	59.4608		9.99333	59.7	59.293		9.99333	59.1448		9.99333	59.5697
10	59.2079	59.3813		10	59.627	59.3922		10	59.6178	59.22		10	59.1021		10	59.501
10.0067	59.1431	59.3198		10.0067	59.5581	59.3271		10.0067	59.5436	59.1469		10.0067	59.0429		10.0067	59.4345
10.0133	59.0785	59.2598		10.0133	59.4954	59.2658		10.0133	59.4761	59.0756		10.0133	58.9663		10.0133	59.3697
10.02	59.014	59.2007		10.02	59.4359	59.2069		10.02	59.4121	59.0046		10.02	58.8778		10.02	59.3061
10.0267	58.9489	59.1439		10.0267	59.3781	59.1494		10.0267	59.3532	58.9318		10.0267	58.7811		10.0267	59.2409
10.0333	58.8823	59.0866		10.0333	59.3202	59.0876		10.0333	59.2934	58.8563		10.0333	58.6836		10.0333	59.1735
10.04	58.8143	59.0273		10.04	59.2628	59.0262		10.04	59.2359	58.7803		10.04	58.5878		10.04	59.106
10.0467	58.7466	58.9644		10.0467	59.2035	58.9631		10.0467	59.1794	58.7067		10.0467	58.4973		10.0467	59.0349
10.0533	58.678	58.9007		10.0533	59.1429	58.8958		10.0533	59.1201	58.6311		10.0533	58.4139		10.0533	58.9663
10.06	58.6103	58.8366		10.06	59.0806	58.8294		10.06	59.0602	58.5567		10.06	58.3355		10.06	58.8963
10.0667	58.5435	58.7708		10.0667	59.0205	58.7605		10.0667	58.9995	58.4847		10.0667	58.2669		10.0667	58.827
10.0733	58.4777	58.7067		10.0733	58.9591	58.6929		10.0733	58.9367	58.4125		10.0733	58.204		10.0733	58.7583
10.08	58.4121	58.6422		10.08	58.8937	58.6266		10.08	58.8737	58.3447		10.08	58.1469		10.08	58.6891
10.0867	58.3492	58.5788		10.0867	58.8276	58.5606		10.0867	58.8082	58.2755		10.0867	58.0919		10.0867	58.621
10.0933	58.2866	58.5175		10.0933	58.7624	58.4955		10.0933	58.7425	58.2101		10.0933	58.0389		10.0933	58.5566
10.1	58.2232	58.4552		10.1	58.6985	58.4314		10.1	58.6758	58.1446		10.1	57.9877		10.1	58.493
10.1067	58.1633	58.3941		10.1067	58.6343	58.3702		10.1067	58.6128	58.0814		10.1067	57.9366		10.1067	58.4304
10.1133	58.1039	58.3376		10.1133	58.5703	58.3123		10.1133	58.5498	58.0219		10.1133	57.8847		10.1133	58.3707
10.12	58.0465	58.2823		10.12	58.5072	58.2539		10.12	58.4877	57.9636		10.12	57.8296		10.12	58.3128
10.1267	57.9922	58.2307		10.1267	58.4433	58.1969		10.1267	58.4255	57.9075		10.1267	57.7744		10.1267	58.2576
10.1333	57.9389	58.1807		10.1333	58.3819	58.1454		10.1333	58.3665	57.8529		10.1333	57.7196		10.1333	58.2044
10.14	57.8873	58.1325		10.14	58.3215	58.0939		10.14	58.3074	57.8033		10.14	57.6641		10.14	58.1534
10.1467	57.8362	58.0865		10.1467	58.2595	58.0461		10.1467	58.2501	57.7543		10.1467	57.6089		10.1467	58.1028
10.1533	57.7858	58.0424		10.1533	58.2025	58.0007		10.1533	58.1946	57.7064		10.1533	57.5533		10.1533	58.0527
10.16	57.7377	57.9982		10.16	58.146	57.9566		10.16	58.1407	57.6608		10.16	57.4986		10.16	58.0063
10.1667	57.6935	57.9588		10.1667	58.0942	57.9142		10.1667	58.0894	57.6156		10.1667	57.4438		10.1667	57.96
10.1733	57.6499	57.9198		10.1733	58.0441	57.8721		10.1733	58.0372	57.5702		10.1733	57.3885		10.1733	57.9148
10.18	57.6062	57.8803		10.18	57.9965	57.8301		10.18	57.9868	57.5256		10.18	57.3361		10.18	57.8684
10.1867	57.5623	57.84		10.1867	57.9489	57.7914		10.1867	57.9371	57.4804		10.1867	57.2855		10.1867	57.825
10.1933	57.5185	57.8016		10.1933	57.9037	57.7528		10.1933	57.8887	57.4341		10.1933	57.2388		10.1933	57.7809
10.2	57.4751	57.7638		10.2	57.859	57.7148		10.2	57.8432	57.3883		10.2	57.194		10.2	57.7354
10.2067	57.4326	57.7249		10.2067	57.8136	57.6761		10.2067	57.7993	57.3405		10.2067	57.1511		10.2067	57.6878
10.2133	57.3894	57.6834		10.2133	57.7706	57.6369		10.2133	57.755	57.2949		10.2133	57.1101		10.2133	57.6402
10.22	57.3464	57.6402		10.22	57.7266	57.5953		10.22	57.7129	57.2506		10.22	57.0735		10.22	57.5918
10.2267	57.3053	57.5957		10.2267	57.6832	57.5521		10.2267	57.6689	57.2087		10.2267	57.0369		10.2267	57.5431
10.2333	57.2656	57.5515		10.2333	57.638	57.5066		10.2333	57.6252	57.1647		10.2333	57.0022		10.2333	57.4937
10.24	57.2281	57.5071		10.24	57.5914	57.4605		10.24	57.5803	57.1205		10.24	56.9719		10.24	57.446
10.2467	57.1932	57.4623		10.2467	57.5452	57.4158		10.2467	57.5378	57.0771		10.2467	56.9427		10.2467	57.3984
10.2533	57.1593	57.4178		10.2533	57.4998	57.3704		10.2533	57.4954	57.0343		10.2533	56.9128		10.2533	57.3518
10.26	57.1253	57.3749		10.26	57.4532	57.3244		10.26	57.4527	56.9926		10.26	56.8813		10.26	57.3048
10.2667	57.0903	57.3332		10.2667	57.4086	57.2783		10.2667	57.4084	56.951		10.2667	56.8498		10.2667	57.2578
10.2733	57.0591	57.2912		10.2733	57.3618	57.2347		10.2733	57.3651	56.9102		10.2733	56.8168		10.2733	57.2139
10.28	57.0275	57.2509		10.28	57.3175	57.1902		10.28	57.3239	56.8709		10.28	56.7821		10.28	57.1718
10.2867	56.9966	57.2092		10.2867	57.2731	57.1489		10.2867	57.2836	56.8315		10.2867	56.7456		10.2867	57.1294
10.2933	56.9677	57.1698		10.2933	57.2306	57.108		10.2933	57.2443	56.7943		10.2933	56.7093		10.2933	57.0859
10.3	56.9399	57.1304		10.3	57.189	57.067		10.3	57.2041	56.756		10.3	56.6707		10.3	57.0433
10.3067	56.9121	57.09		10.3067	57.1491	57.0259		10.3067	57.1632	56.7194		10.3067	56.6319		10.3067	57.0033
10.3133	56.8875	57.0493		10.3133	57.1089	56.9856		10.3133	57.1241	56.6854		10.3133	56.5945		10.3133	56.9619
10.32	56.8621	57.0087		10.32	57.0695	56.9468		10.32	57.0862	56.6522		10.32	56.5575		10.32	56.9224
10.3267	56.8391	56.9695		10.3267	57.0318	56.9067		10.3267	57.0496	56.6171		10.3267	56.5222		10.3267	56.8835
10.3333	56.8176	56.9321		10.3333	56.9944	56.8696		10.3333	57.0134	56.5843		10.3333	56.4894		10.3333	56.845
10.34	56.795	56.8944		10.34	56.9577	56.8341		10.34	56.9772	56.5526		10.34	56.4577		10.34	56.8065
10.3467	56.7728	56.8552		10.3467	56.9231	56.7993		10.3467	56.9393	56.5198		10.3467	56.428		10.3467	56.7701
10.3533	56.7522	56.8181		10.3533	56.8882	56.7655		10.3533	56.9033	56.4907		10.3533	56.3995		10.3533	56.7358
10.36	56.7313	56.784		10.36	56.853	56.7324		10.36	56.869	56.4615		10.36	56.3716		10.36	56.7014
10.3667	56.7107	56.7488		10.3667	56.8189	56.7001		10.3667	56.8329	56.4327		10.3667	56.3435		10.3667	56.6704
10.3733	56.6918	56.7124		10.3733	56.7862	56.6686		10.3733	56.7988	56.4043		10.3733	56.3167		10.3733	56.6397
10.38	56.6729	56.6774		10.38	56.7526	56.6375		10.38	56.767	56.375		10.38	56.2893		10.38	56.6104
10.3867	56.6527	56.6444		10.3867	56.7199	56.6077		10.3867	56.7372	56.3473		10.3867	56.261		10.3867	56.583
10.3933	56.6327	56.6142		10.3933	56.6868	56.5811		10.3933	56.7065	56.3209		10.3933	56.2324		10.3933	56.5581
10.4	56.6123	56.5853		10.4	56.6558	56.556		10.4	56.6753	56.296		10.4	56.2035		10.4	56.5354
10.4067	56.5927	56.5572		10.4067	56.6255	56.529		10.4067	56.6459	56.2708		10.4067	56.1762		10.4067	56.5122
10.4133	56.5739	56.5338		10.4133	56.597	56.5042		10.4133	56.6171	56.2466		10.4133	56.1497		10.4133	56.491
10.42	56.5553	56.5107		10.42	56.5686	56.4806		10.42	56.589	56.225		10.42	56.1225		10.42	56.4717
10.4267	56.5353	56.4868		10.4267	56.5422	56.4585		10.4267	56.5611	56.2062		10.4267	56.0964		10.4267	56.4548
10.4333	56.5164	56.4641		10.4333	56.5152	56.4392		10.4333	56.5333	56.1861		10.4333	56.0702		10.4333	56.4385
10.44	56.4978	56.4433		10.44	56.4867	56.4223		10.44	56.5038	56.167		10.44	56.0433		10.44	56.4231
10.4467	56.4797	56.4236		10.4467	56.4603	56.4037		10.4467	56.475	56.1487		10.4467	56.017		10.4467	56.4075
10.4533	56.4621	56.4016		10.4533	56.4344	56.3865		10.4533	56.4465	56.1307		10.4533	55.9916		10.4533	56.3924
10.46	56.4439	56.3804		10.46	56.4091	56.367		10.46	56.417	56.1132		10.46	55.9666		10.46	56.3763
10.4667	56.4272	56.3591		10.4667	56.3861	56.346		10.4667	56.3874	56.0964		10.4667	55.9412		10.4667	56.3573
10.4733	56.4081	56.3371		10.4733	56.3638	56.3249		10.4733	56.3586	56.0806		10.4733	55.9157		10.4733	56.3392
10.48	56.3903	56.3158		10.48	56.3408	56.3055		10.48	56.3302	56.0652		10.48	55.8891		10.48	56.3218
10.4867	56.3735	56.2966		10.4867	56.3177	56.2856		10.4867	56.3011	56.0468		10.4867	55.8633		10.4867	56.3023
10.4933	56.3543	56.2726		10.4933	56.2935	56.2677		10.4933	56.2732	56.0296		10.4933	55.8347		10.4933	56.2818
10.5	56.3378	56.249		10.5	56.2711	56.2476		10.5	56.2473	56.0144		10.5	55.8087		10.5	56.2613
10.5067	56.3209	56.226		10.5067	56.2495	56.2282		10.5067	56.2233	55.9975		10.5067	55.7817		10.5067	56.2392
10.5133	56.3013	56.2014		10.5133	56.2288	56.2075		10.5133	56.1967	55.9808		10.5133	55.7535		10.5133	56.2182
10.52	56.2803	56.1792		10.52	56.2071	56.1844		10.52	56.1712	55.9653		10.52	55.726		10.52	56.1976
10.5267	56.2627	56.1576		10.5267	56.1855	56.162		10.5267	56.1466	55.9494		10.5267	55.6996		10.5267	56.1767
10.5333	56.2423	56.1346		10.5333	56.1634	56.1406		10.5333	56.1229	55.9321		10.5333	55.6741		10.5333	56.1551
10.54	56.2235	56.113		10.54	56.1405	56.1196		10.54	56.1015	55.9151		10.54	55.6473		10.54	56.1368
10.5467	56.2011	56.0917		10.5467	56.1211	56.0991		10.5467	56.0782	55.8958		10.5467	55.621		10.5467	56.1189
10.5533	56.1773	56.0709		10.5533	56.103	56.0792		10.5533	56.0568	55.8792		10.5533	55.5956		10.5533	56.0987
10.56	56.1517	56.0506		10.56	56.0851	56.0604		10.56	56.0351	55.8609		10.56	55.5735		10.56	56.0805
10.5667	56.1273	56.033		10.5667	56.0622	56.0404		10.5667	56.0146	55.8441		10.5667	55.5528		10.5667	56.0622
10.5733	56.1023	56.0133		10.5733	56.0413	56.0231		10.5733	55.9933	55.8262		10.5733	55.5324		10.5733	56.0434
10.58	56.076	55.9931		10.58	56.0231	56.0055		10.58	55.9732	55.8079		10.58	55.5117		10.58	56.0235
10.5867	56.0503	55.9737		10.5867	56.0039	55.9882		10.5867	55.9514	55.7888		10.5867	55.4928		10.5867	56.0034
10.5933	56.0254	55.9575		10.5933	55.9853	55.9675		10.5933	55.9298	55.7703		10.5933	55.4755		10.5933	55.9858
10.6	56.0017	55.9404		10.6	55.9656	55.949		10.6	55.9084	55.7542		10.6	55.4606		10.6	55.9665
10.6067	55.9779	55.9245		10.6067	55.9446	55.9294		10.6067	55.8886	55.7387		10.6067	55.4435		10.6067	55.9483
10.6133	55.9549	55.907		10.6133	55.9252	55.9087		10.6133	55.8674	55.7231		10.6133	55.4263		10.6133	55.9306
10.62	55.9291	55.8905		10.62	55.9046	55.8883		10.62	55.8443	55.7054		10.62	55.4111		10.62	55.9117
10.6267	55.9054	55.8747		10.6267	55.8839	55.8697		10.6267	55.8249	55.6891		10.6267	55.3937		10.6267	55.8923
10.6333	55.8828	55.8574		10.6333	55.8621	55.851		10.6333	55.8037	55.6742		10.6333	55.38		10.6333	55.8759
10.64	55.859	55.8436		10.64	55.8436	55.8339		10.64	55.7833	55.6603		10.64	55.3657		10.64	55.8584
10.6467	55.836	55.8289		10.6467	55.825	55.8168		10.6467	55.762	55.6448		10.6467	55.3497		10.6467	55.8422
10.6533	55.8158	55.8131		10.6533	55.8051	55.801		10.6533	55.7421	55.6295		10.6533	55.3334		10.6533	55.8264
10.66	55.7927	55.7962		10.66	55.7853	55.7866		10.66	55.7219	55.615		10.66	55.3181		10.66	55.8104
10.6667	55.7707	55.7834		10.6667	55.7661	55.7732		10.6667	55.7026	55.6008		10.6667	55.3012		10.6667	55.797
10.6733	55.7515	55.7698		10.6733	55.746	55.7584		10.6733	55.6871	55.5847		10.6733	55.286		10.6733	55.7831
10.68	55.7323	55.7556		10.68	55.7293	55.7449		10.68	55.6727	55.5695		10.68	55.2696		10.68	55.7669
10.6867	55.7121	55.743		10.6867	55.7111	55.73		10.6867	55.6576	55.5549		10.6867	55.2504		10.6867	55.7529
10.6933	55.6936	55.7322		10.6933	55.6936	55.7167		10.6933	55.6428	55.5416		10.6933	55.2341		10.6933	55.7405
10.7	55.6757	55.7204		10.7	55.6761	55.7013		10.7	55.6265	55.5289		10.7	55.219		10.7	55.7275
10.7067	55.6607	55.7095		10.7067	55.6585	55.6877		10.7067	55.6109	55.5167		10.7067	55.2035		10.7067	55.7156
10.7133	55.6458	55.6995		10.7133	55.6401	55.6755		10.7133	55.5957	55.5049		10.7133	55.1853		10.7133	55.7034
10.72	55.6303	55.6895		10.72	55.6228	55.6656		10.72	55.5817	55.4948		10.72	55.1674		10.72	55.6921
10.7267	55.6159	55.6807		10.7267	55.6071	55.6533		10.7267	55.5689	55.486		10.7267	55.1491		10.7267	55.6814
10.7333	55.6013	55.6729		10.7333	55.5911	55.6415		10.7333	55.5564	55.4764		10.7333	55.1307		10.7333	55.6736
10.74	55.5878	55.6628		10.74	55.577	55.63		10.74	55.5451	55.4666		10.74	55.1108		10.74	55.6643
10.7467	55.5753	55.6553		10.7467	55.5625	55.6187		10.7467	55.5346	55.4562		10.7467	55.0899		10.7467	55.6536
10.7533	55.5637	55.6497		10.7533	55.5496	55.6088		10.7533	55.5241	55.4491		10.7533	55.0703		10.7533	55.6449
10.76	55.5521	55.6455		10.76	55.5383	55.5985		10.76	55.5156	55.4417		10.76	55.0491		10.76	55.6402
10.7667	55.5427	55.6418		10.7667	55.5259	55.59		10.7667	55.5085	55.4333		10.7667	55.0278		10.7667	55.6341
10.7733	55.5342	55.637		10.7733	55.5162	55.5812		10.7733	55.5009	55.4266		10.7733	55.0066		10.7733	55.6296
10.78	55.5292	55.6341		10.78	55.5083	55.5727		10.78	55.4976	55.4212		10.78	54.9847		10.78	55.6266
10.7867	55.5218	55.6302		10.7867	55.502	55.5697		10.7867	55.4943	55.4164		10.7867	54.9631		10.7867	55.6238
10.7933	55.5152	55.6268		10.7933	55.4955	55.5657		10.7933	55.4925	55.4117		10.7933	54.9391		10.7933	55.6191
10.8	55.5093	55.6244		10.8	55.4881	55.5609		10.8	55.4911	55.4069		10.8	54.9175		10.8	55.6164
10.8067	55.5049	55.6202		10.8067	55.4826	55.5551		10.8067	55.4912	55.4029		10.8067	54.8981		10.8067	55.6118
10.8133	55.4965	55.6155		10.8133	55.4772	55.5491		10.8133	55.4902	55.3992		10.8133	54.8762		10.8133	55.6064
10.82	55.4895	55.6118		10.82	55.4715	55.5436		10.82	55.4893	55.3948		10.82	54.8569		10.82	55.6031
10.8267	55.4835	55.6096		10.8267	55.4679	55.536		10.8267	55.4895	55.3912		10.8267	54.8369		10.8267	55.5994
10.8333	55.4763	55.6074		10.8333	55.4609	55.528		10.8333	55.488	55.3868		10.8333	54.818		10.8333	55.596
10.84	55.4686	55.6042		10.84	55.4564	55.524		10.84	55.4864	55.3807		10.84	54.8006		10.84	55.5913
10.8467	55.4599	55.6016		10.8467	55.4507	55.5172		10.8467	55.488	55.3744		10.8467	54.7834		10.8467	55.5852
10.8533	55.4506	55.5975		10.8533	55.4454	55.5119		10.8533	55.4875	55.3661		10.8533	54.7674		10.8533	55.5773
10.86	55.4404	55.5911		10.86	55.4398	55.504		10.86	55.4856	55.3592		10.86	54.7544		10.86	55.5706
10.8667	55.4302	55.5882		10.8667	55.433	55.4937		10.8667	55.484	55.351		10.8667	54.7409		10.8667	55.5628
10.8733	55.4207	55.5822		10.8733	55.4272	55.4844		10.8733	55.4827	55.3435		10.8733	54.7271		10.8733	55.5555
10.88	55.4107	55.5763		10.88	55.421	55.4747		10.88	55.4801	55.337		10.88	54.7128		10.88	55.5478
10.8867	55.4007	55.568		10.8867	55.4138	55.4645		10.8867	55.4778	55.3296		10.8867	54.6996		10.8867	55.5416
10.8933	55.3919	55.5591		10.8933	55.405	55.4558		10.8933	55.4765	55.3233		10.8933	54.6895		10.8933	55.5343
10.9	55.3815	55.5516		10.9	55.3969	55.4459		10.9	55.4732	55.3178		10.9	54.676		10.9	55.5273
10.9067	55.3728	55.5403		10.9067	55.3893	55.4362		10.9067	55.4683	55.3107		10.9067	54.6662		10.9067	55.5205
10.9133	55.3634	55.5308		10.9133	55.3816	55.4273		10.9133	55.4616	55.3026		10.9133	54.6568		10.9133	55.5121
10.92	55.3537	55.5214		10.92	55.3716	55.4185		10.92	55.4551	55.2952		10.92	54.6453		10.92	55.506
10.9267	55.3465	55.5149		10.9267	55.362	55.4092		10.9267	55.4478	55.2898		10.9267	54.6333		10.9267	55.4989
10.9333	55.339	55.5066		10.9333	55.3514	55.4006		10.9333	55.44	55.2838		10.9333	54.6209		10.9333	55.4905
10.94	55.3295	55.4996		10.94	55.3401	55.3911		10.94	55.4328	55.2793		10.94	54.6081		10.94	55.4819
10.9467	55.3213	55.4915		10.9467	55.3286	55.3826		10.9467	55.4258	55.2743		10.9467	54.5941		10.9467	55.4731
10.9533	55.3111	55.4839		10.9533	55.3177	55.3738		10.9533	55.416	55.2691		10.9533	54.5799		10.9533	55.4673
10.96	55.3027	55.4749		10.96	55.3058	55.3646		10.96	55.4057	55.2615		10.96	54.564		10.96	55.4595
10.9667	55.2923	55.465		10.9667	55.2926	55.3553		10.9667	55.3947	55.2531		10.9667	54.5473		10.9667	55.4493
10.9733	55.2812	55.4529		10.9733	55.2814	55.3467		10.9733	55.3823	55.2432		10.9733	54.5292		10.9733	55.4389
10.98	55.2686	55.4421		10.98	55.2681	55.3363		10.98	55.3667	55.2344		10.98	54.5081		10.98	55.427
10.9867	55.2545	55.4285		10.9867	55.2532	55.3243		10.9867	55.3501	55.2239		10.9867	54.485		10.9867	55.417
10.9933	55.2396	55.4121		10.9933	55.2374	55.3071		10.9933	55.3315	55.2102		10.9933	54.4599		10.9933	55.4064
11	55.2214	55.393		11	55.2178	55.2888		11	55.3091	55.1934		11	54.4306		11	55.391
11.0067	55.1962	55.3695		11.0067	55.1939	55.2665		11.0067	55.2807	55.1734		11.0067	54.3962		11.0067	55.371
11.0133	55.1666	55.3417		11.0133	55.1634	55.2414		11.0133	55.2499	55.1489		11.0133	54.3573		11.0133	55.3475
11.02	55.1303	55.3092		11.02	55.1249	55.2101		11.02	55.2126	55.1177		11.02	54.3117		11.02	55.3173
11.0267	55.0872	55.2685		11.0267	55.0803	55.1702		11.0267	55.1667	55.0775		11.0267	54.2589		11.0267	55.2788
11.0333	55.0358	55.2179		11.0333	55.0253	55.119		11.0333	55.1124	55.0258		11.0333	54.1942		11.0333	55.2298
11.04	54.9743	55.1579		11.04	54.9601	55.0558		11.04	55.0459	54.9622		11.04	54.1191		11.04	55.1689
11.0467	54.8985	55.0839		11.0467	54.8819	54.9802		11.0467	54.9671	54.8846		11.0467	54.0306		11.0467	55.0969
11.0533	54.805	54.9955		11.0533	54.7864	54.889		11.0533	54.8756	54.7941		11.0533	53.9263		11.0533	55.0089
11.06	54.6921	54.8879		11.06	54.6722	54.7813		11.06	54.7662	54.6884		11.06	53.8037		11.06	54.9032
11.0667	54.5581	54.7589		11.0667	54.5374	54.6525		11.0667	54.6349	54.558		11.0667	53.6604		11.0667	54.781
11.0733	54.4011	54.6068		11.0733	54.3781	54.4997		11.0733	54.479	54.4028		11.0733	53.4939		11.0733	54.6326
11.08	54.2137	54.4293		11.08	54.1906	54.3157		11.08	54.2937	54.2174		11.08	53.3		11.08	54.4563
11.0867	53.9949	54.2188		11.0867	53.9729	54.1035		11.0867	54.077	54.0022		11.0867	53.0795		11.0867	54.252
11.0933	53.742	53.9745		11.0933	53.7183	53.8563		11.0933	53.825	53.7516		11.0933	52.8248		11.0933	54.0141
11.1	53.4477	53.691		11.1	53.4252	53.5708		11.1	53.5335	53.4621		11.1	52.5334		11.1	53.7402
11.1067	53.1087	53.3653		11.1067	53.0881	53.2408		11.1067	53.1984	53.1283		11.1067	52.204		11.1067	53.4253
11.1133	52.7221	52.9928		11.1133	52.7051	52.8636		11.1133	52.8151	52.7471		11.1133	51.8293		11.1133	53.0634
11.12	52.2825	52.5691		11.12	52.2685	52.4368		11.12	52.3808	52.3148		11.12	51.4052		11.12	52.652
11.1267	51.7872	52.0886		11.1267	51.775	51.9544		11.1267	51.8916	51.8264		11.1267	50.9284		11.1267	52.1871
11.1333	51.2285	51.5489		11.1333	51.2198	51.4116		11.1333	51.3411	51.2786		11.1333	50.395		11.1333	51.6607
11.14	50.6039	50.9463		11.14	50.5981	50.8029		11.14	50.7242	50.6683		11.14	49.8005		11.14	51.0698
11.1467	49.9087	50.2758		11.1467	49.9074	50.125		11.1467	50.0398	49.9876		11.1467	49.1403		11.1467	50.4119
11.1533	49.1402	49.5333		11.1533	49.1442	49.3749		11.1533	49.2809	49.2341		11.1533	48.4092		11.1533	49.6828
11.16	48.2937	48.7158		11.16	48.3013	48.5496		11.16	48.4438	48.4019		11.16	47.6063		11.16	48.8808
11.1667	47.3643	47.8201		11.1667	47.3792	47.646		11.1667	47.5269	47.4901		11.1667	46.7266		11.1667	47.9996
11.1733	46.3531	46.8423		11.1733	46.3722	46.6582		11.1733	46.5263	46.4954		11.1733	45.7679		11.1733	47.0369
11.18	45.2579	45.781		11.18	45.2833	45.5897		11.18	45.4436	45.4183		11.18	44.7314		11.18	45.9899
11.1867	44.0787	44.6364		11.1867	44.1089	44.4358		11.1867	44.2759	44.2576		11.1867	43.6158		11.1867	44.8597
11.1933	42.8169	43.4077		11.1933	42.8507	43.2006		11.1933	43.0253	43.012		11.1933	42.42		11.1933	43.6456
11.2	41.473	42.1001		11.2	41.5145	41.8872		11.2	41.6954	41.6898		11.2	41.1477		11.2	42.3496
11.2067	40.0545	40.7173		11.2067	40.1049	40.4996		11.2067	40.2883	40.2906		11.2067	39.8021		11.2067	40.9759
11.2133	38.5665	39.2624		11.2133	38.6239	39.0406		11.2133	38.8142	38.8207		11.2133	38.3903		11.2133	39.5272
11.22	37.0128	37.7441		11.22	37.0781	37.5189		11.22	37.2769	37.2906		11.22	36.9169		11.22	38.0131
11.2267	35.4064	36.1689		11.2267	35.4781	35.9387		11.2267	35.684	35.7059		11.2267	35.3906		11.2267	36.4395
11.2333	33.757	34.5465		11.2333	33.8356	34.3115		11.2333	34.0464	34.0774		11.2333	33.8186		11.2333	34.8141
11.24	32.0774	32.8888		11.24	32.1627	32.6524		11.24	32.3769	32.4189		11.24	32.2132		11.24	33.1509
11.2467	30.3808	31.2095		11.2467	30.4724	30.972		11.2467	30.6891	30.745		11.2467	30.5883		11.2467	31.462
11.2533	28.6796	29.5212		11.2533	28.7727	29.282		11.2533	28.9951	29.0617		11.2533	28.9521		11.2533	29.761
11.26	26.9883	27.8331		11.26	27.0779	27.5932		11.26	27.3046	27.3812		11.26	27.3143		11.26	28.0585
11.2667	25.317	26.1582		11.2667	25.4028	25.9215		11.2667	25.6297	25.7179		11.2667	25.6891		11.2667	26.3676
11.2733	23.6783	24.5055		11.2733	23.7573	24.2732		11.2733	23.9814	24.0828		11.2733	24.0861		11.2733	24.7001
11.28	22.0814	22.8885		11.28	22.1529	22.6601		11.28	22.3699	22.4827		11.28	22.5166		11.28	23.0674
11.2867	20.5355	21.3167		11.2867	20.6004	21.0947		11.2867	20.8093	20.9282		11.2867	20.9872		11.2867	21.4804
11.2933	19.0511	19.801		11.2933	19.1113	19.5864		11.2933	19.3082	19.4329		11.2933	19.5088		11.2933	19.9504
11.3	17.6355	18.3512		11.3	17.6883	18.1435		11.3	17.8747	18.0008		11.3	18.0933		11.3	18.4867
11.3067	16.296	16.9736		11.3067	16.3393	16.7741		11.3067	16.517	16.6383		11.3067	16.7408		11.3067	17.0967
11.3133	15.0365	15.6734		11.3133	15.0718	15.4834		11.3133	15.238	15.3562		11.3133	15.4618		11.3133	15.7842
11.32	13.8596	14.4523		11.32	13.8885	14.2764		11.32	14.04	14.1554		11.32	14.261		11.32	14.5543
11.3267	12.7664	13.3148		11.3267	12.7907	13.1537		11.3267	12.9298	13.0389		11.3267	13.1424		11.3267	13.4098
11.3333	11.7587	12.2629		11.3333	11.7791	12.1168		11.3333	11.9037	12.0088		11.3333	12.1039		11.3333	12.353
11.34	10.8355	11.2966		11.34	10.8512	11.1665		11.34	10.9637	11.0637		11.34	11.1486		11.34	11.3801
11.3467	9.99337	10.414		11.3467	10.006	10.2993		11.3467	10.1077	10.1996		11.3467	10.274		11.3467	10.4903
11.3533	9.22941	9.61139		11.3533	9.23996	9.51176		11.3533	9.33244	9.41547		11.3533	9.4792		11.3533	9.68105
11.36	8.54163	8.88678		11.36	8.54915	8.79824		11.36	8.63149	8.7068		11.36	8.76008		11.36	8.94927
11.3667	7.92486	8.23548		11.3667	7.92783	8.15659		11.3667	8.00131	8.07055		11.3667	8.11274		11.3667	8.28915
11.3733	7.37693	7.65416		11.3733	7.37205	7.58069		11.3733	7.43918	7.5021		11.3733	7.53115		11.3733	7.69846
11.38	6.88531	7.13448		11.38	6.87838	7.06832		11.38	6.9402	6.99449		11.38	7.01224		11.38	7.17039
11.3867	6.44834	6.67107		11.3867	6.43997	6.61049		11.3867	6.4972	6.54228		11.3867	6.55307		11.3867	6.69938
11.3933	6.06007	6.25849		11.3933	6.05107	6.20412		11.3933	6.10595	6.14211		11.3933	6.14554		11.3933	6.28382
11.4	5.71747	5.89454		11.4	5.70424	5.84343		11.4	5.75724	5.78788		11.4	5.78621		11.4	5.91622
11.4067	5.4167	5.57262		11.4067	5.398	5.52338		11.4067	5.44916	5.47286		11.4067	5.46799		11.4067	5.58847
11.4133	5.1497	5.28822		11.4133	5.12934	5.24008		11.4133	5.17713	5.19428		11.4133	5.1885		11.4133	5.30025
11.42	4.91311	5.03694		11.42	4.89254	4.98985		11.42	4.93786	4.95027		11.42	4.94369		11.42	5.04689
11.4267	4.70466	4.81472		11.4267	4.68586	4.77166		11.4267	4.72745	4.7373		11.4267	4.72845		11.4267	4.82545
11.4333	4.52436	4.6202		11.4333	4.50671	4.58061		11.4333	4.5427	4.54795		11.4333	4.54197		11.4333	4.63044
11.44	4.36837	4.45088		11.44	4.34957	4.41246		11.44	4.38269	4.38533		11.44	4.38194		11.44	4.45985
11.4467	4.23223	4.30383		11.4467	4.21525	4.27079		11.4467	4.24518	4.24412		11.4467	4.24678		11.4467	4.31349
11.4533	4.11679	4.1773		11.4533	4.09897	4.14762		11.4533	4.1273	4.12182		11.4533	4.13128		11.4533	4.18658
11.46	4.01881	4.06772		11.46	4.00177	4.04247		11.46	4.02568	4.01828		11.46	4.03341		11.46	4.07852
11.4667	3.93418	3.97737		11.4667	3.91785	3.95423		11.4667	3.93967	3.92893		11.4667	3.94969		11.4667	3.98749
11.4733	3.86403	3.90189		11.4733	3.84506	3.87865		11.4733	3.86638	3.85255		11.4733	3.87953		11.4733	3.91249
11.48	3.804	3.83475		11.48	3.78584	3.81414		11.48	3.80453	3.7867		11.48	3.821		11.48	3.84682
11.4867	3.75336	3.77516		11.4867	3.7349	3.76065		11.4867	3.75006	3.73189		11.4867	3.7713		11.4867	3.79033
11.4933	3.70972	3.72566		11.4933	3.68972	3.71238		11.4933	3.70292	3.68325		11.4933	3.72947		11.4933	3.74213
11.5	3.66655	3.68149		11.5	3.64945	3.66706		11.5	3.65975	3.63999		11.5	3.69024		11.5	3.69725
11.5067	3.62823	3.64199		11.5067	3.61531	3.62701		11.5067	3.61945	3.60266		11.5067	3.65648		11.5067	3.6576
11.5133	3.59535	3.60561		11.5133	3.58385	3.59277		11.5133	3.58454	3.5688		11.5133	3.62698		11.5133	3.62187
11.52	3.56589	3.57398		11.52	3.55624	3.56247		11.52	3.554	3.53827		11.52	3.59999		11.52	3.59203
11.5267	3.54083	3.54699		11.5267	3.5303	3.53419		11.5267	3.52753	3.50983		11.5267	3.5775		11.5267	3.5657
11.5333	3.51807	3.52248		11.5333	3.50665	3.51023		11.5333	3.50525	3.48471		11.5333	3.5598		11.5333	3.54102
11.54	3.50048	3.50153		11.54	3.4868	3.49093		11.54	3.48533	3.46448		11.54	3.54912		11.54	3.51939
11.5467	3.48623	3.48691		11.5467	3.47333	3.4775		11.5467	3.47074	3.44926		11.5467	3.54743		11.5467	3.50432
11.5533	3.48039	3.48044		11.5533	3.46848	3.47141		11.5533	3.46453	3.44504		11.5533	3.56217		11.5533	3.49676
11.56	3.49115	3.48453		11.56	3.47623	3.47595		11.56	3.47145	3.45018		11.56	3.61094		11.56	3.49835
11.5667	3.52607	3.50907		11.5667	3.51029	3.50274		11.5667	3.50173	3.47737		11.5667	3.72269		11.5667	3.51913
11.5733	3.60755	3.57508		11.5733	3.59239	3.57677		11.5733	3.57561	3.5505		11.5733	3.92867		11.5733	3.57881
11.58	3.76374	3.71049		11.58	3.74584	3.72292		11.58	3.72019	3.69458		11.58	4.25873		11.58	3.70289
11.5867	4.01512	3.9379		11.5867	3.99522	3.963		11.5867	3.95796	3.93616		11.5867	4.71336		11.5867	3.9142
11.5933	4.37583	4.27715		11.5933	4.35393	4.31362		11.5933	4.30535	4.28976		11.5933	5.2759		11.5933	4.23301
11.6	4.83197	4.71468		11.6	4.80704	4.76253		11.6	4.74895	4.74367		11.6	5.93344		11.6	4.65359
11.6067	5.36815	5.23648		11.6067	5.33743	5.29448		11.6067	5.27308	5.28225		11.6067	6.67398		11.6067	5.16536
11.6133	5.96977	5.83017		11.6133	5.93323	5.89367		11.6133	5.8653	5.89224		11.6133	7.48082		11.6133	5.74739
11.62	6.62127	6.48049		11.62	6.58164	6.55024		11.62	6.50663	6.55893		11.62	8.32491		11.62	6.38716
11.6267	7.29998	7.16592		11.6267	7.26374	7.24214		11.6267	7.18099	7.26037		11.6267	9.17823		11.6267	7.06965
11.6333	7.981	7.86053		11.6333	7.95365	7.94043		11.6333	7.86155	7.96767		11.6333	10.0135		11.6333	7.76611
11.64	8.64511	8.54087		11.64	8.62759	8.62358		11.64	8.52725	8.65599		11.64	10.8069		11.64	8.45194
11.6467	9.27313	9.18766		11.6467	9.26437	9.2707		11.6467	9.15741	9.30486		11.6467	11.5464		11.6467	9.10709
11.6533	9.84459	9.78138		11.6533	9.84636	9.86161		11.6533	9.73584	9.89664		11.6533	12.2264		11.6533	9.71176
11.66	10.3524	10.3108		11.66	10.3668	10.3883		11.66	10.2506	10.424		11.66	12.8447		11.66	10.2508
11.6667	10.7938	10.7757		11.6667	10.8173	10.8482		11.6667	10.6994	10.8825		11.6667	13.3985		11.6667	10.7239
11.6733	11.1718	11.1758		11.6733	11.2031	11.2452		11.6733	11.0838	11.2749		11.6733	13.8808		11.6733	11.1299
11.68	11.4874	11.5131		11.68	11.5239	11.5769		11.68	11.4057	11.5993		11.68	14.285		11.68	11.469
11.6867	11.7393	11.7854		11.6867	11.7773	11.8415		11.6867	11.6668	11.8556		11.6867	14.6114		11.6867	11.7472
11.6933	11.9291	11.9915		11.6933	11.9632	12.0385		11.6933	11.8638	12.0441		11.6933	14.8548		11.6933	11.9602
11.7	12.0521	12.1316		11.7	12.0851	12.1654		11.7	11.9985	12.1649		11.7	15.0129		11.7	12.1075
11.7067	12.1064	12.2039		11.7067	12.1432	12.2259		11.7067	12.0689	12.2187		11.7067	15.0869		11.7067	12.1885
11.7133	12.0966	12.2096		11.7133	12.139	12.2232		11.7133	12.0748	12.2077		11.7133	15.0811		11.7133	12.2028
11.72	12.0246	12.1528		11.72	12.0747	12.1557		11.72	12.0159	12.1355		11.72	15.0045		11.72	12.1494
11.7267	11.8949	12.0346		11.7267	11.9512	12.0291		11.7267	11.8974	12.0038		11.7267	14.8556		11.7267	12.0361
11.7333	11.7116	11.859		11.7333	11.7708	11.8462		11.7333	11.725	11.8166		11.7333	14.6404		11.7333	11.8668
11.74	11.4776	11.6283		11.74	11.5394	11.6118		11.74	11.5005	11.5771		11.74	14.3629		11.74	11.6453
11.7467	11.1982	11.3514		11.7467	11.2613	11.3314		11.7467	11.2314	11.2907		11.7467	14.0306		11.7467	11.375
11.7533	10.8781	11.0341		11.7533	10.9441	11.0117		11.7533	10.9218	10.9637		11.7533	13.6481		11.7533	11.0599
11.76	10.5286	10.6838		11.76	10.5922	10.6562		11.76	10.5805	10.6013		11.76	13.2224		11.76	10.7084
11.7667	10.1494	10.3044		11.7667	10.211	10.2719		11.7667	10.2117	10.2127		11.7667	12.7613		11.7667	10.3266
11.7733	9.74879	9.9011		11.7733	9.8067	9.86486		11.7733	9.8199	9.80341		11.7733	12.2706		11.7733	9.92194
11.78	9.33299	9.48179		11.78	9.38843	9.43815		11.78	9.40843	9.38162		11.78	11.7537		11.78	9.50123
11.7867	8.90659	9.05221		11.7867	8.95891	9.0017		11.7867	8.98599	8.94889		11.7867	11.2153		11.7867	9.06937
11.7933	8.47253	8.61435		11.7933	8.52201	8.5592		11.7933	8.55649	8.51193		11.7933	10.6667		11.7933	8.63081
11.8	8.03842	8.17347		11.8	8.08274	8.1139		11.8	8.12421	8.07217		11.8	10.1104		11.8	8.18808
11.8067	7.60387	7.73035		11.8067	7.64521	7.66816		11.8067	7.6872	7.63249		11.8067	9.55502		11.8067	7.74413
11.8133	7.17475	7.29117		11.8133	7.21121	7.22831		11.8133	7.25539	7.19913		11.8133	9.00746		11.8133	7.30516
11.82	6.7514	6.85938		11.82	6.78493	6.79748		11.82	6.82968	6.77252		11.82	8.47079		11.82	6.871
11.8267	6.34033	6.43509		11.8267	6.36774	6.37765		11.8267	6.41259	6.35803		11.8267	7.94647		11.8267	6.44757
11.8333	5.94098	6.02602		11.8333	5.96296	5.96876		11.8333	6.00497	5.9533		11.8333	7.43771		11.8333	6.03634
11.84	5.5564	5.63124		11.84	5.57352	5.57532		11.84	5.6127	5.56507		11.84	6.94412		11.84	5.64025
11.8467	5.19171	5.25577		11.8467	5.20207	5.20109		11.8467	5.23949	5.19276		11.8467	6.46821		11.8467	5.26247
11.8533	4.84372	4.89713		11.8533	4.84857	4.8433		11.8533	4.88611	4.8365		11.8533	6.01642		11.8533	4.90373
11.86	4.5122	4.55642		11.86	4.51217	4.50521		11.86	4.54829	4.49792		11.86	5.58808		11.86	4.56448
11.8667	4.19926	4.23479		11.8667	4.19478	4.18604		11.8667	4.22831	4.17751		11.8667	5.18487		11.8667	4.24486
11.8733	3.90661	3.93269		11.8733	3.89805	3.88896		11.8733	3.9284	3.88027		11.8733	4.80783		11.8733	3.94561
11.88	3.63349	3.65236		11.88	3.62243	3.60968		11.88	3.64946	3.6023		11.88	4.45254		11.88	3.6661
11.8867	3.37964	3.39342		11.8867	3.36656	3.3538		11.8867	3.39037	3.34505		11.8867	4.12049		11.8867	3.40711
11.8933	3.14543	3.15361		11.8933	3.13193	3.11772		11.8933	3.1511	3.10696		11.8933	3.81309		11.8933	3.1689
11.9	2.93	2.93366		11.9	2.91603	2.90005		11.9	2.93033	2.89003		11.9	3.52863		11.9	2.95084
11.9067	2.73073	2.73171		11.9067	2.71647	2.70268		11.9067	2.72794	2.68961		11.9067	3.26778		11.9067	2.74901
11.9133	2.54868	2.54738		11.9133	2.53586	2.52156		11.9133	2.5433	2.50715		11.9133	3.02925		11.9133	2.56456
11.92	2.38333	2.37918		11.92	2.37023	2.35695		11.92	2.37704	2.33874		11.92	2.80882		11.92	2.397
11.9267	2.23099	2.22566		11.9267	2.21827	2.20544		11.9267	2.22261	2.1862		11.9267	2.60698		11.9267	2.24211
11.9333	2.09118	2.08638		11.9333	2.07945	2.0661		11.9333	2.08154	2.0467		11.9333	2.42068		11.9333	2.10171
11.94	1.96407	1.95758		11.94	1.9511	1.93761		11.94	1.95231	1.91905		11.94	2.25293		11.94	1.97438
11.9467	1.84779	1.83892		11.9467	1.83376	1.82181		11.9467	1.8351	1.80204		11.9467	2.10092		11.9467	1.8564
11.9533	1.74015	1.73101		11.9533	1.72586	1.71464		11.9533	1.72925	1.69352		11.9533	1.96058		11.9533	1.74846
11.96	1.64194	1.63263		11.96	1.62803	1.61625		11.96	1.6311	1.59383		11.96	1.83344		11.96	1.65086
11.9667	1.5506	1.54391		11.9667	1.53753	1.52944		11.9667	1.53831	1.50272		11.9667	1.7183		11.9667	1.5611
11.9733	1.46543	1.46208		11.9733	1.45218	1.448		11.9733	1.4551	1.42065		11.9733	1.61237		11.9733	1.47895
11.98	1.38786	1.38614		11.98	1.37525	1.37102		11.98	1.37863	1.34447		11.98	1.51471		11.98	1.40275
11.9867	1.31635	1.31568		11.9867	1.30502	1.30066		11.9867	1.30715	1.27551		11.9867	1.42746		11.9867	1.33362
11.9933	1.25192	1.25025		11.9933	1.24098	1.24008		11.9933	1.24132	1.21261		11.9933	1.34872		11.9933	1.26772
12	1.19371	1.19372		12	1.18259	1.18361		12	1.18308	1.15504		12	1.27566		12	1.20875
12.0067	1.14287	1.1418		12.0067	1.12817	1.12974		12.0067	1.1304	1.10381		12.0067	1.20833		12.0067	1.15669
12.0133	1.09526	1.09215		12.0133	1.07905	1.08087		12.0133	1.08237	1.05556		12.0133	1.14626		12.0133	1.10859
12.02	1.04965	1.04577		12.02	1.03523	1.03776		12.02	1.03796	1.00947		12.02	1.09124		12.02	1.06518
12.0267	1.0084	1.00574		12.0267	0.995	0.99707		12.0267	0.99747	0.97055		12.0267	1.04138		12.0267	1.02481
12.0333	0.97151	0.96818		12.0333	0.9585	0.9618		12.0333	0.96031	0.93465		12.0333	0.99743		12.0333	0.98859
12.04	0.93738	0.93517		12.04	0.92498	0.92789		12.04	0.92732	0.90337		12.04	0.95668		12.04	0.95615
12.0467	0.90453	0.90445		12.0467	0.89396	0.89738		12.0467	0.89638	0.87378		12.0467	0.91972		12.0467	0.92487
12.0533	0.87613	0.876		12.0533	0.86437	0.86863		12.0533	0.86763	0.84456		12.0533	0.88532		12.0533	0.8958
12.06	0.85095	0.8482		12.06	0.83753	0.84149		12.06	0.84038	0.81796		12.06	0.85578		12.06	0.86804
12.0667	0.82703	0.82424		12.0667	0.81294	0.81591		12.0667	0.81616	0.79262		12.0667	0.82941		12.0667	0.8429
12.0733	0.80454	0.80102		12.0733	0.79074	0.79314		12.0733	0.79249	0.76832		12.0733	0.80615		12.0733	0.82211
12.08	0.78368	0.77959		12.08	0.77063	0.77088		12.08	0.77147	0.74748		12.08	0.78146		12.08	0.8012
12.0867	0.76394	0.76103		12.0867	0.75122	0.75104		12.0867	0.75153	0.72745		12.0867	0.75995		12.0867	0.78091
12.0933	0.74689	0.74251		12.0933	0.73319	0.73361		12.0933	0.73479	0.71043		12.0933	0.74138		12.0933	0.76214
12.1	0.73038	0.72607		12.1	0.71678	0.71734		12.1	0.7183	0.69551		12.1	0.72587		12.1	0.74525
12.1067	0.71525	0.7082		12.1067	0.70134	0.70112		12.1067	0.70483	0.67937		12.1067	0.71347		12.1067	0.72753
12.1133	0.69888	0.69307		12.1133	0.68662	0.68674		12.1133	0.69069	0.66573		12.1133	0.70224		12.1133	0.71313
12.12	0.68644	0.67795		12.12	0.67366	0.6726		12.12	0.67822	0.65163		12.12	0.69208		12.12	0.70037
12.1267	0.67418	0.66411		12.1267	0.66209	0.65935		12.1267	0.66524	0.63864		12.1267	0.6825		12.1267	0.68711
12.1333	0.65991	0.65085		12.1333	0.64948	0.64621		12.1333	0.65246	0.62354		12.1333	0.67338		12.1333	0.67203
12.14	0.6446	0.63808		12.14	0.63528	0.63375		12.14	0.63807	0.60999		12.14	0.66482		12.14	0.65683
12.1467	0.63135	0.62613		12.1467	0.62313	0.62141		12.1467	0.62707	0.59704		12.1467	0.65554		12.1467	0.64432
12.1533	0.61956	0.61164		12.1533	0.61281	0.60876		12.1533	0.61583	0.58394		12.1533	0.64744		12.1533	0.63142
12.16	0.60858	0.59896		12.16	0.60221	0.59532		12.16	0.60304	0.57015		12.16	0.63903		12.16	0.61837
12.1667	0.59713	0.58622		12.1667	0.58859	0.58242		12.1667	0.59065	0.5575		12.1667	0.62788		12.1667	0.60571
12.1733	0.58385	0.57405		12.1733	0.57564	0.5724		12.1733	0.57926	0.54568		12.1733	0.6191		12.1733	0.59578
12.18	0.57009	0.56266		12.18	0.56387	0.56		12.18	0.56785	0.53466		12.18	0.6097		12.18	0.5838
12.1867	0.55823	0.55283		12.1867	0.55044	0.54752		12.1867	0.55673	0.52475		12.1867	0.59956		12.1867	0.5711
12.1933	0.54843	0.54171		12.1933	0.53954	0.53498		12.1933	0.54632	0.51259		12.1933	0.58966		12.1933	0.56116
12.2	0.53747	0.52944		12.2	0.52882	0.52354		12.2	0.53576	0.50029		12.2	0.57813		12.2	0.55115
12.2067	0.52643	0.51949		12.2067	0.51741	0.51338		12.2067	0.52461	0.48828		12.2067	0.56721		12.2067	0.53987
12.2133	0.51589	0.50799		12.2133	0.50762	0.50114		12.2133	0.51341	0.47895		12.2133	0.55739		12.2133	0.52883
12.22	0.50357	0.49666		12.22	0.49621	0.49072		12.22	0.50292	0.46823		12.22	0.5493		12.22	0.51871
[truncated: 418 more rows]

## Sheet: Figure 3b
Time (min)	cA6 (mAU)	Csm6-2+cA6 (mAU)		Time (min)	cA4 (mAU)	Csm6-2+cA4 (mAU)		Time (min)	cA3 (mAU)	Csm6-2+cA3 (mAU)		Time (min)	cA4 + AcrIII-1 (mAU)
[truncated: 2,252 more rows]

[truncated: 12 more sheets: Figure 4h, Figure 5c, Supplementary Figure S4a, Suppplementary Figure S4b, Suppplementary Figure S4c, Suppplementary Figure S5a, Supplementary Figure S5b, Supplementary Figure S6a, Supplementary Figure S6b, Supplementary Figure S7a, Supplementary Figure S10a, Supplementary Figure S10b]
